# Supplementary material for: Investigating host-bacterial interactions among enteric pathogens
Source: BMC Genomics. 2019 Dec 27;20:1022. doi: 10.1186/s12864-019-6398-2 (PMC6935094; doi:10.1186/s12864-019-6398-2)
Supplement: Supplementary file 1 — Additional file 1. List of predicted Host Pathogen Interactions (HPIs) for the studied host-pathogen models. [file 12864_2019_6398_MOESM1_ESM.xlsx]

## Sheet: Intro
	Supplementary Table: S1
List of predicted Host Pathogen Interactions (HPIs) for the studied host-pathogen models- A. Identified Host Pathogen Interactions between human and Escherichia coli O157:H7 EC4115 proteins. B. Identified Host Pathogen Interactions between human and Escherichia coli O157:H7 EDL933 proteins. C. Identified Host Pathogen Interactions between human and Escherichia coli O157:H7 Sakai proteins. D. Iden…

## Sheet: E.coli EC4115
A. Identified Host Pathogen Interactions between human and Escherichia coli O157:H7 EC4115 proteins.
E. coli Protein	Host Protein	E. coli Protein	Host Protein
gor	NP_001027537	flgG	ATP6V1B2
galE	GALT	artI	ABCA9
btuE	XP_003960853	artJ	ABCA9
tesA	DHRS9	gsp	NP_005256
tesA	ABCC9	hisJ	ABCA10
gor	GGTLC1	gst	GGTLC1
fliY	ABCC6	ushA	AK7
gst	XP_001129377	glnH	ABCB6
pepD	GGTLC1	nikA	ABCB1
artI	ABCG2	fhuA	ABCG1
artJ	ABCB4	chuT	ABCA12
ppiA	SART3	artJ	ABCA6
fhuD	ABCA5	artI	ABCB6
livJ	ABCA12	ggt	GPX5
speA	AGMAT	pepB	GGT1
gadB	GGTLC1	tauD	XP_003960854
btuE	ABCC4	sodB	NFKB1
yhdW	ABCC9	fepB	ABCA9
gshB	NP_005256	livJ	ABCA9
gst	GGT1	rlpB	ABCB8
ybeJ	ABCB1	artJ	ABCC11
gshB	NP_001027537	ppiA	FKBP2
gsp	XP_003960853	tauA	ABCA9
btuE	GGT5	pepB	XP_003960854
livJ	ABCB6	gdhA	ALDH3B2
fepB	ABCB5	nrfA	CTH
nikA	ABCG2	phnD	ABCB9
ddpA	ABCG1	ybeJ	ABCA9
yfcG	XP_003960853	nikA	ABCA10
tauD	NP_005256	rlpB	ABCB1
gsp	GGT1	fhuD	ABCC11
glnH	ABCB1	mppA	ABCC8
argT	ABCC4	btuE	GGTLC1
folA	TYMS	folB	ALPI
hisJ	ABCB6	btuE	NP_005256
tbpA	ABCA9	gsp	XP_003960856
yadT	ABCG1	hisJ	ABCC4
ushA	ENPP1	livK	TAP2
tauD	XP_001129377	gadB	XP_003846351
btuE	MGST2	argT	ABCA2
gshB	XP_001129377	tbpA	ABCB5
tauA	ABCA10	tbpA	ABCA10
fliY	ABCC3	galM	GALT
pepN	XP_001129377	ahpC	SOD2
sapA	ABCC10	tbpA	ABCA12
pepN	XP_003960856	gshB	GGT5
cysP	EEF1A2	gshA	XP_001129377
fepB	ACSM3	gdhA	ALDH4A1
ushA	CANT1	yhdW	ABCA12
cysP	CBS	artI	ABCA5
ushA	PNP	malS	PYGB
fliY	TAP2	glnH	ABCC11
nagB	MPI	fliY	ABCA12
tesA	ABCB1	gst	NP_001027537
wza	ACP1	phnD	ABCB6
fliY	ABCC11	manZ	MPI
yfcG	NP_005256	gdhA	ALDH3A1
artJ	ABCC3	gshA	GGTLC1
gsp	GGTLC1	livK	ABCG1
sbp	ABCB5	yhdW	ABCC3
gshA	NP_001027537	hisJ	ABCB9
ppiA	P3H1	rpoD	OSGEPL1
gsp	XP_001129377	sapA	ABCA9
pepN	NP_005256	yhdW	ABCB6
argT	ABCG2	hisJ	ABCA2
gsp	GGT5	fepB	TAP2
yhdW	ABCB5	ynjE	CYP3A4
fepB	ABCB8	btuB	ABCG1
folA	TXNRD3	livK	ABCG4
fkpA	ACVR1	cysP	ABCB9
gshA	GGTLC1	glnH	ABCC9
livJ	ABCC10	btuB	ABCC4
rlpB	ABCB6	tesA	ABCG2
sapA	ABCA6	livJ	ABCB9
phnD	ABCG1	artJ	ABCB8
gdhA	CS	btuD	GPX4
gshB	GGTLC1	pepB	GGTLC1
folA	ATIC	sapA	ABCC6
recD	IDE	gsp	NP_001027537
fhuD	ABCB5	fliY	ABCC8
livJ	ABCG8	yhdW	ABCA10
pepA	NP_005256	glnH	ABCB8
ydcS	ALDH3B1	ppiA	BSG
rlpB	ABCA5	tauD	GGTLC1
gadB	XP_003960854	ybeJ	ABCB6
artJ	ABCA5	pepD	XP_003960854
gor	NP_005256	tbpA	ABCA2
livK	ABCB6	dsbA	ALPI
ynjE	CTH	pepB	XP_003846351
ptr	NPPA	glnH	ABCB5
rlpB	ABCC11	fliY	ABCA2
fepA	ABCB6	ggt	DPEP1
chuT	ABCA5	phnD	ABCC6
secA	ALPPL2	yhdW	ABCB9
yhdW	ABCC10	rlpB	ABCB4
gshB	GGT1	pepD	NP_001027537
pstS	ABCB5	fliY	ABCG4
tbpA	ABCG4	tbpA	ABCB6
rlpB	ABCA12	gsp	GGTLC1
hisJ	ABCB4	gshA	GGT5
ybeJ	ABCA10	pepB	XP_003960856
fkpA	YY1	ybeJ	ABCA5
gshA	GGT1	artJ	ABCA12
ptr	MME	dppA	DHDDS
fhuA	ABCG8	ynjE	CCDC6
hisJ	ABCA9	btuE	GSTZ1
cirA	ACSM3	nikA	ABCA5
btuE	TXNRD3	rimI	OSGEPL1
pepA	NP_001027537	pepD	XP_003960853
pepA	XP_001129377	yadT	ABCC4
argT	ABCA10	sapA	ABCA5
yfcG	GGT5	pstS	ABCC9
pgm	GALT	rlpB	LARS2
sapA	ABCB8	fhuD	ABCB6
rlpB	ABCB9	fhuA	ABCC9
argT	ABCC11	fepB	ABCB1
gsp	XP_003846351	gshA	XP_003960854
ushA	GMPS	yhdW	ABCB4
yihT	PFKL	btuB	ABCG4
fepB	ABCA5	hisJ	ABCA6
rseA	HTRA2	fhuD	ABCC9
gdhA	GOT1	tesA	ABCB9
phnD	ABCC8	yfcG	GGTLC1
eivG	ATP6V1B2	artJ	ABCA10
livJ	ABCB1	secA	ALPI
tesA	DHRS7	tauA	ABCA2
nikA	ABCC9	artI	ABCB8
fhuD	ABCG1	artJ	ABCC6
tauD	XP_003960853	ppiA	CANX
fliY	ABCC4	ushA	PDE8A
tesA	HSD17B11	ggt	LAP3
ygjD	TP53RK	nikA	ABCG1
gsiB	ASRGL1	pepN	XP_003846351
ynjE	GOT2	nikA	ABCG4
ptr	NPPB	rlpB	ABCC8
btuE	NP_001027537	artI	ABCC3
gshA	XP_003846351	fepB	ABCA12
ptr	APP	btuD	GPX5
yihT	KHK	ushA	DCTD
gshA	NP_005256	artI	ABCA12
ushA	ENTPD4	pepA	GGTLC1
tauA	ABCA5	gadB	XP_001129377
phnD	ABCC3	folE	ALPPL2
fepB	ABCB9	pepD	NP_005256
oxyR	SOD2	glpQ	SLC37A2
phnD	ABCA10	glpQ	SLC37A3
pepN	NP_001027537	hisJ	ABCB5
gor	XP_001129377	yadT	ABCG4
gshB	GGTLC1	blc	LEPR
fepB	ABCA2	pstS	TAP2
sapA	ABCB4	nikA	ABCC4
pepA	GGTLC1	pstS	ABCA10
ppiA	PRLR	pepB	XP_001129377
gshB	XP_003960853	pstS	ABCC3
fepA	ABCC8	ybeJ	ABCA2
rlpB	ABCA2	gst	XP_003960854
nikA	ABCB9	gor	XP_003960856
gor	GGTLC1	argT	ABCB9
pepB	NP_001027537	ansB	GOT2
sodB	TNF	argT	ABCB5
phnD	ABCA2	glgA	ALPPL2
ydcS	ALDH3A1	artI	ABCC8
sapA	ABCC4	sapA	ABCG4
btuE	GSTA2	tauA	ABCB5
fhuD	ABCA2	fepB	ABCB6
tbpA	ABCC4	livK	ABCB1
katE	SOD2	ushA	ENTPD8
artJ	ABCB9	pepD	GGT1
ydcS	ALDH1L1	dnaG	OSGEPL1
ggt	GSTZ1	fepA	ABCB9
fepB	ABCB4	gst	GPX4
cysP	NOS3	ushA	MPP4
nikA	ABCC8	ydcS	ALDH3B2
mtlD	MPI	katG	SOD2
yhdW	ABCA9	artJ	ABCA2
nikA	ABCC6	livJ	ABCG1
livK	ABCG8	fepB	ABCC9
ydcS	ABCB5	fepA	ABCA6
fliY	ABCA9	fepB	ABCG4
ynjE	GOT1	tbpA	ABCB8
livK	ABCA6	znuA	ABCA12
gst	XP_003960853	yfcG	GGT1
gsp	GPX4	phnD	ABCB8
cysP	NDOR1	glnH	ABCC6
sapA	ABCG1	fhuA	TAP2
nikA	ABCA12	fhuD	ABCA10
dsbA	ALPPL2	pepN	GGTLC1
artI	ABCA10	livJ	ABCA5
fliY	ABCB1	gdhA	ASNS
tbpA	ABCB4	gdhA	ALDH5A1
tbpA	ABCG2	tesA	ABCA6
glnH	ABCA5	livJ	ABCB5
argT	ABCB4	fepB	ABCA10
pepN	XP_003960854	yhdW	ABCA6
phnD	ABCA9	glnH	ABCC3
btuE	ABCG4	ybeJ	ABCG2
ybhE	G6PD	argT	ABCB8
hisJ	ABCB1	hisJ	ABCC8
gsp	GPX5	fhuA	ABCC11
fixA	ACAD11	sodB	PRDX4
ydcS	ALDH16A1	rlpB	ABCB5
gshB	XP_003960854	tauA	ABCA6
artI	ABCA2	htrA	HTRA2
hisJ	ABCA12	pepB	XP_003960853
pepN	GGTLC1	gdhA	OGDH
manA	PFKL	ppiA	PRL
pepA	GGT5	hlyA	ABCB5
folE	ALPI	fepA	ABCG1
fepA	HSD17B11	livK	ABCA2
glnH	ABCB9	degS	PINK1
fhuA	ABCA10	chuT	ABCC9
gshB	GPX5	tesA	ABCB6
gdhA	AMT	pstS	ABCA9
yhdW	ABCC4	hisJ	ABCC11
ybeJ	ABCA12	fliY	ABCA5
pepB	GGT5	tbpA	ABCB9
manX	MPI	pepD	XP_003846351
sapA	ABCB9	sbp	EEF1A2
pepD	XP_003960856	rlpB	ABCG1
fhuD	ABCC6	cirA	ACSM5
livK	ABCB5	btuE	XP_003960856
pstS	ABCB1	livJ	ABCB4
fepB	ABCC11	fepA	ABCB8
ybeJ	ABCB9	argT	ABCA9
gadB	GGT1	ybeJ	ABCA6
ybeJ	ABCB4	pepB	GGTLC1
rlpB	ABCA10	artJ	ABCC9
hisJ	ABCB8	cysP	POR
nikA	ABCB8	ushA	AK2
btuE	XP_003846351	yaeT	MRPS2
rlpB	ABCC9	tbpA	ABCA5
yfcG	GPX5	btuE	XP_003960854
ushA	ATIC	ybeJ	ABCB5
fhuD	ABCG4	phnD	ABCA5
rlpB	TAP2	cysP	TAP2
znuA	ABCA6	livJ	ABCA2
fliY	ABCG1	tesA	ABCG8
flgC	ATP6V1B2	sodA	GPX4
tesA	TAP2	sodA	GPX5
gst	XP_003846351	tesA	ABCB5
creC	ALPPL2	yfcG	GPX4
artI	ABCB1	pepD	GGT5
sodB	ACO2	ptr	INS-IGF2
fepA	BDH2	fkpA	PPIA
manA	PFKFB4	fliY	ABCC10
galM	UXS1	livK	ABCA10
pstS	ABCA12	yfcG	NP_001027537
glnH	ABCC4	sapA	ABCB5
gsp	XP_003960854	tauD	GGT5
btuE	ALOX5	ushA	CASK
livK	ABCA9	sapA	ABCB1
malS	GBE1	tbpA	ABCG1
fhuD	TAP2	tauA	ABCA12
argT	ABCB6	gshB	GPX4
degS	CFH	livJ	ABCG4
livK	ABCA5	fhuA	ABCG4
tesA	ABCA9	gadB	XP_003960853
fhuA	ABCB4	btuE	GGTLC1
pepN	GGT5	gadB	GGTLC1
tesA	ABCC8	degS	MAPK14
yaeT	DHDDS	ushA	MPP6
argT	ABCA6	ydcS	ALDH5A1
rlpB	ABCC6	artJ	ABCB1
gshA	XP_003960853	fepA	HSD17B8
chuT	ABCG1	livK	ABCC11
ptr	UBA52	chuT	ABCB4
ygjD	EMCN	tbpA	TAP2
yhdW	ABCC11	yhdW	ABCB1
gor	GGT1	phnD	ABCA6
livJ	ABCC11	yhdW	ABCB8
artI	ABCB5	fhuD	ABCB8
galU	GALT	yccZ	ACP1
fhuD	ABCA9	phnD	ABCB4
gdhA	ALDH9A1	ushA	AK1
fepA	ACSM3	rlpB	ABCC4
gor	GGT5	pepA	GGT1
argT	ABCB1	yfcG	XP_001129377
gst	GGTLC1	recB	IDE
tesA	ABCB4	phnD	ABCC4
ybeJ	ABCC11	gor	XP_003960854
cysP	ABCB1	tesA	ABCA10
ymcA	ACP1	ptr	TGFA
glnH	ABCA10	ushA	AMPD1
pstS	ABCB4	ushA	MPP2
pepD	GGTLC1	cpsG	MPI
livK	ABCB4	tbpA	ABCA6
fhuA	ABCB1	tbpA	ABCC3
fhuD	ABCG8	rlpB	ABCG4
artI	ABCC4	fhuD	ABCC8
ygjD	ANKAR	btuE	XP_001129377
ydcS	ALDH4A1	ybhE	H6PD
glnH	ABCG1	fliY	ABCB6
tbpA	ABCC9	gadB	XP_003960856
glnH	ABCA12	gdhA	GOT2
ggt	DLD	folA	DLD
pstS	ABCB6	pstS	ABCA6
fhuD	ABCB4	tesA	SDR9C7
artI	ABCA6	manY	MPI
livK	ABCC10	fepB	ABCG8
tbpA	ABCC6	rlpB	ABCA6
fhuD	ABCB9	tauD	XP_003960856
gadB	NP_005256	fhuA	ABCB5
nikA	ABCA6	gshB	XP_003846351
artI	ABCC9	gadB	GGT5
pepD	XP_001129377	fliY	ABCB4
yhdW	ABCA2	fliY	ABCB5
cysP	ABCB5	ushA	AK5
fepA	SDR9C7	fepB	ABCC8
glnH	TAP2	yfcG	GGTLC1
gshA	XP_003960856	livK	ABCB8
fepB	ABCG1	folA	AMT
phnD	ABCB5	ybeJ	ABCC9
tbpA	ABCB1	fepA	ACSM5
chuT	ABCB6	livJ	ABCA6
yajF	MPI	chuT	ABCC4
artJ	ABCC8	ushA	NMNAT2
yfcG	XP_003960856	pepN	XP_003960853
yddB	ABCD1	ybeJ	ABCC4
fliY	ABCB8	gst	XP_003960856
tauA	TAP2	ushA	ENTPD1
tauA	ABCB6	hisJ	ABCC9
phnD	ABCB1	chuT	ABCB1
tesA	ABCA5	yhdW	ABCC6
gor	XP_003960853	pepA	XP_003846351
ansB	GOT1	gst	NP_005256
manA	ITGA2B	gdhA	ALDH1A1
folA	PDPR	tauD	XP_003846351
tesA	ABCA12	fhuD	ABCA12
fepA	ABCC9	artJ	ABCC4
ggt	TXNRD3	btuE	ABCG1
yjeE	OSGEPL1	ushA	IMPDH1
fhuD	ABCA6	sapA	ABCA10
creC	ALPI	ushA	CD38
pgi	MPI	gor	GPX5
artJ	ABCB6	fixA	ACADM
tesA	ABCG1	livJ	TAP2
artI	ABCB4	fliY	ABCG8
pstS	ABCB8	fepB	ABCA6
artI	ABCC6	chuT	ABCB9
ushA	AMPD3	ppiA	YY1
pstS	ABCC8	fhuA	ABCB6
ybeJ	ABCC3	btuE	GGT1
glnH	ABCA9	livJ	ABCA10
artI	ABCB9	gst	GGT5
gdhA	CTH	glnH	ABCG2
glgA	ALPI	fepB	ABCC6
btuE	DLD	pOMP1	ABCB5
fepA	PECR	fliY	ABCC9
fliY	ABCA6	tauD	GGTLC1
pepA	XP_003960853	blc	APOA2
tauD	NP_001027537	znuA	ABCA9
glmM	MPI	gst	GPX5
livK	ABCA12	gshB	XP_003960856
ydcS	ALDH9A1	ggt	GPX4
fliY	ABCG2	tesA	ABCA2
cysP	ABCB4	pfkA	MPI
glpQ	SLC37A4	ybeJ	TAP2
speA	ARG2	ybeJ	ABCB8
artI	ABCC11	glnH	ABCA2
pepA	XP_003960854	gor	XP_003846351
rlpB	ABCA9	gadB	NP_001027537
ygiS	ABCC8	nikA	ABCA9
phnD	ABCC11	yfcG	XP_003960854
fhuA	ABCB9	chuT	ABCB8
fepB	ACSM5	fliY	ABCB9
glnH	ABCB4	soxR	SOD2
degS	APP	tesA	ABCB8
pstS	ABCC11	yfcG	XP_003846351
artJ	ABCB5	surA	FBXO3
pepB	NP_005256	argT	ABCA12
livJ	ABCB8	yeaZ	OSGEPL1
glnH	ABCA6	fliY	ABCA10
livK	ABCB9	gor	GPX4
phnD	ABCA12	folB	ALPPL2
pepN	GGT1	phnD	ABCC9
hisJ	ABCG2	ydcS	ALDH1A1
tauD	GGT1	gdhA	PDPR
fhuD	ABCB1	tesA	SDR16C5
pepA	XP_003960856	oppA	ABCC8
folA	E2F1	hyfA	NDUFS2
ushA	TYMS	nikA	ABCB4
		_ _ _ _ _

## Sheet: E. coli EDL933
B. Identified Host Pathogen Interactions between human and Escherichia coli O157:H7 EDL933 proteins.
E. coli Protein	Host Protein	E. coli Protein	Host Protein
gor	NP_001027537	folA	E2F1
ycjM	PYGB	ushA	TYMS
galE	GALT	flgG	ATP6V1B2
btuE	XP_003960853	artI	ABCA9
tesA	DHRS9	gsp	NP_005256
tesA	ABCC9	artJ	ABCA9
gor	GGTLC1	gst	GGTLC1
fliY	ABCC6	hisJ	ABCA10
gst	XP_001129377	ushA	AK7
pepD	GGTLC1	glnH	ABCB6
artI	ABCG2	nikA	ABCB1
artJ	ABCB4	chuT	ABCA12
ppiA	SART3	fhuA	ABCG1
fhuD	ABCA5	ucp1	ABCA12
livJ	ABCA12	artJ	ABCA6
speA	AGMAT	artI	ABCB6
gadB	GGTLC1	ggt	GPX5
btuE	ABCC4	pepB	GGT1
gshB	NP_005256	tauD	XP_003960854
yhdW	ABCC9	sodB	NFKB1
gst	GGT1	rlpB	ABCB8
ybeJ	ABCB1	livJ	ABCA9
gshB	NP_001027537	fepB	ABCA9
gsp	XP_003960853	artJ	ABCC11
btuE	GGT5	ppiA	FKBP2
livJ	ABCB6	tauA	ABCA9
fepB	ABCB5	gdhA	ALDH3B2
nikA	ABCG2	pepB	XP_003960854
ddpA	ABCG1	nikA	ABCA10
yfcG	XP_003960853	phnD	ABCB9
tauD	NP_005256	ybeJ	ABCA9
gsp	GGT1	nrfA	CTH
glnH	ABCB1	rlpB	ABCB1
argT	ABCC4	fhuD	ABCC11
folA	TYMS	mppA	ABCC8
hisJ	ABCB6	btuE	GGTLC1
tbpA	ABCA9	folB	ALPI
yadT	ABCG1	btuE	NP_005256
ushA	ENPP1	gsp	XP_003960856
tauD	XP_001129377	hisJ	ABCC4
btuE	MGST2	livK	TAP2
gshB	XP_001129377	gadB	XP_003846351
tauA	ABCA10	argT	ABCA2
fliY	ABCC3	tbpA	ABCA10
pepN	XP_001129377	tbpA	ABCB5
sapA	ABCC10	tbpA	ABCA12
pepN	XP_003960856	ahpC	SOD2
cysP	EEF1A2	galM	GALT
fepB	ACSM3	gshB	GGT5
ushA	CANT1	gshA	XP_001129377
cysP	CBS	yhdW	ABCA12
ushA	PNP	gdhA	ALDH4A1
fliY	TAP2	artI	ABCA5
nagB	MPI	malS	PYGB
tesA	ABCB1	glnH	ABCC11
wza	ACP1	fliY	ABCA12
fliY	ABCC11	gst	NP_001027537
yfcG	NP_005256	phnD	ABCB6
artJ	ABCC3	manZ	MPI
gsp	GGTLC1	gdhA	ALDH3A1
sbp	ABCB5	gshA	GGTLC1
ppiA	P3H1	yhdW	ABCC3
gshA	NP_001027537	livK	ABCG1
gsp	XP_001129377	hisJ	ABCB9
pepN	NP_005256	rpoD	OSGEPL1
argT	ABCG2	sapA	ABCA9
gsp	GGT5	yhdW	ABCB6
yhdW	ABCB5	hisJ	ABCA2
fepB	ABCB8	fepB	TAP2
folA	TXNRD3	livK	ABCG4
fkpA	ACVR1	ynjE	CYP3A4
gshA	GGTLC1	btuB	ABCG1
livJ	ABCC10	cysP	ABCB9
rlpB	ABCB6	glnH	ABCC9
sapA	ABCA6	btuB	ABCC4
phnD	ABCG1	tesA	ABCG2
gdhA	CS	livJ	ABCB9
folA	ATIC	artJ	ABCB8
gshB	GGTLC1	btuD	GPX4
recD	IDE	sapA	ABCC6
fhuD	ABCB5	pepB	GGTLC1
livJ	ABCG8	gsp	NP_001027537
ydcS	ALDH3B1	fliY	ABCC8
pepA	NP_005256	yhdW	ABCA10
rlpB	ABCA5	ppiA	BSG
gadB	XP_003960854	tauD	GGTLC1
artJ	ABCA5	glnH	ABCB8
gor	NP_005256	pepD	XP_003960854
livK	ABCB6	ybeJ	ABCB6
ynjE	CTH	tbpA	ABCA2
ptr	NPPA	pepB	XP_003846351
rlpB	ABCC11	dsbA	ALPI
fepA	ABCB6	glnH	ABCB5
chuT	ABCA5	fliY	ABCA2
secA	ALPPL2	ggt	DPEP1
yhdW	ABCC10	phnD	ABCC6
gshB	GGT1	yhdW	ABCB9
pstS	ABCB5	rlpB	ABCB4
tbpA	ABCG4	pepD	NP_001027537
rlpB	ABCA12	fliY	ABCG4
hisJ	ABCB4	tbpA	ABCB6
ybeJ	ABCA10	gsp	GGTLC1
fkpA	YY1	gshA	GGT5
gshA	GGT1	pepB	XP_003960856
ptr	MME	ybeJ	ABCA5
fhuA	ABCG8	artJ	ABCA12
cirA	ACSM3	dppA	DHDDS
hisJ	ABCA9	ynjE	CCDC6
btuE	TXNRD3	btuE	GSTZ1
pepA	NP_001027537	nikA	ABCA5
pepA	XP_001129377	rimI	OSGEPL1
argT	ABCA10	yadT	ABCC4
yfcG	GGT5	pepD	XP_003960853
pgm	GALT	sapA	ABCA5
ybeQ	SYVN1	pstS	ABCC9
sapA	ABCB8	rlpB	LARS2
rlpB	ABCB9	fhuD	ABCB6
argT	ABCC11	fhuA	ABCC9
gsp	XP_003846351	fepB	ABCB1
ushA	GMPS	gshA	XP_003960854
yihT	PFKL	yhdW	ABCB4
fepB	ABCA5	btuB	ABCG4
rseA	HTRA2	fhuD	ABCC9
gdhA	GOT1	hisJ	ABCA6
phnD	ABCC8	tesA	ABCB9
eivG	ATP6V1B2	yfcG	GGTLC1
livJ	ABCB1	secA	ALPI
tesA	DHRS7	artJ	ABCA10
nikA	ABCC9	tauA	ABCA2
fhuD	ABCG1	artJ	ABCC6
tauD	XP_003960853	artI	ABCB8
ybeQ	UBE2J1	ppiA	CANX
tesA	HSD17B11	ushA	PDE8A
fliY	ABCC4	ggt	LAP3
ynjE	GOT2	nikA	ABCG1
ygjD	TP53RK	pepN	XP_003846351
gsiB	ASRGL1	nikA	ABCG4
ptr	NPPB	rlpB	ABCC8
btuE	NP_001027537	artI	ABCC3
gshA	XP_003846351	btuD	GPX5
ptr	APP	fepB	ABCA12
yihT	KHK	artI	ABCA12
gshA	NP_005256	pepA	GGTLC1
ushA	ENTPD4	ushA	DCTD
tauA	ABCA5	gadB	XP_001129377
phnD	ABCC3	folE	ALPPL2
fepB	ABCB9	pepD	NP_005256
oxyR	SOD2	glpQ	SLC37A2
phnD	ABCA10	glpQ	SLC37A3
gor	XP_001129377	hisJ	ABCB5
pepN	NP_001027537	yadT	ABCG4
gshB	GGTLC1	blc	LEPR
ucp1	ABCB4	pstS	TAP2
fepB	ABCA2	nikA	ABCC4
sapA	ABCB4	pstS	ABCA10
ppiA	PRLR	pepB	XP_001129377
pepA	GGTLC1	pstS	ABCC3
fepA	ABCC8	ybeJ	ABCA2
gshB	XP_003960853	gst	XP_003960854
rlpB	ABCA2	gor	XP_003960856
nikA	ABCB9	argT	ABCB9
gor	GGTLC1	ansB	GOT2
pepB	NP_001027537	argT	ABCB5
sodB	TNF	artI	ABCC8
phnD	ABCA2	glgA	ALPPL2
ydcS	ALDH3A1	sapA	ABCG4
sapA	ABCC4	tauA	ABCB5
btuE	GSTA2	fepB	ABCB6
fhuD	ABCA2	livK	ABCB1
tbpA	ABCC4	ushA	ENTPD8
katE	SOD2	pepD	GGT1
artJ	ABCB9	dnaG	OSGEPL1
ydcS	ALDH1L1	fepA	ABCB9
ggt	GSTZ1	ushA	MPP4
fepB	ABCB4	ydcS	ALDH3B2
cysP	NOS3	gst	GPX4
nikA	ABCC8	katG	SOD2
mtlD	MPI	artJ	ABCA2
yhdW	ABCA9	livJ	ABCG1
nikA	ABCC6	fepB	ABCC9
livK	ABCG8	fepB	ABCG4
ydcS	ABCB5	fepA	ABCA6
fliY	ABCA9	tbpA	ABCB8
ynjE	GOT1	znuA	ABCA12
livK	ABCA6	yfcG	GGT1
gst	XP_003960853	phnD	ABCB8
gsp	GPX4	glnH	ABCC6
cysP	NDOR1	fhuA	TAP2
sapA	ABCG1	fhuD	ABCA10
nikA	ABCA12	pepN	GGTLC1
dsbA	ALPPL2	livJ	ABCA5
artI	ABCA10	gdhA	ASNS
fliY	ABCB1	gdhA	ALDH5A1
tbpA	ABCB4	tesA	ABCA6
tbpA	ABCG2	fepB	ABCA10
glnH	ABCA5	livJ	ABCB5
argT	ABCB4	yhdW	ABCA6
phnD	ABCA9	ybeJ	ABCG2
pepN	XP_003960854	glnH	ABCC3
btuE	ABCG4	argT	ABCB8
ybhE	G6PD	hisJ	ABCC8
hisJ	ABCB1	fhuA	ABCC11
gsp	GPX5	sodB	PRDX4
fixA	ACAD11	rlpB	ABCB5
ydcS	ALDH16A1	tauA	ABCA6
gshB	XP_003960854	htrA	HTRA2
ucp1	ABCB8	pepB	XP_003960853
artI	ABCA2	gdhA	OGDH
pepN	GGTLC1	ppiA	PRL
hisJ	ABCA12	hlyA	ABCB5
manA	PFKL	fepA	ABCG1
pepA	GGT5	livK	ABCA2
folE	ALPI	degS	PINK1
fepA	HSD17B11	chuT	ABCC9
glnH	ABCB9	tesA	ABCB6
fhuA	ABCA10	pstS	ABCA9
gshB	GPX5	hisJ	ABCC11
gdhA	AMT	fliY	ABCA5
yhdW	ABCC4	tbpA	ABCB9
ybeJ	ABCA12	pepD	XP_003846351
pepB	GGT5	sbp	EEF1A2
pepD	XP_003960856	cirA	ACSM5
manX	MPI	rlpB	ABCG1
sapA	ABCB9	btuE	XP_003960856
fhuD	ABCC6	livJ	ABCB4
livK	ABCB5	fepA	ABCB8
fepB	ABCC11	argT	ABCA9
ybeJ	ABCB9	ybeJ	ABCA6
pstS	ABCB1	pepB	GGTLC1
gadB	GGT1	artJ	ABCC9
ybeJ	ABCB4	ushA	AK2
rlpB	ABCA10	cysP	POR
hisJ	ABCB8	yaeT	MRPS2
nikA	ABCB8	tbpA	ABCA5
btuE	XP_003846351	btuE	XP_003960854
rlpB	ABCC9	ybeJ	ABCB5
yfcG	GPX5	phnD	ABCA5
ushA	ATIC	cysP	TAP2
fhuD	ABCG4	sodA	GPX4
rlpB	TAP2	tesA	ABCG8
znuA	ABCA6	livJ	ABCA2
fliY	ABCG1	sodA	GPX5
flgC	ATP6V1B2	yfcG	GPX4
tesA	TAP2	tesA	ABCB5
creC	ALPPL2	pepD	GGT5
gst	XP_003846351	ptr	INS-IGF2
artI	ABCB1	fkpA	PPIA
sodB	ACO2	fliY	ABCC10
fepA	BDH2	livK	ABCA10
manA	PFKFB4	yfcG	NP_001027537
galM	UXS1	sapA	ABCB5
pstS	ABCA12	tauD	GGT5
glnH	ABCC4	ushA	CASK
btuE	ALOX5	sapA	ABCB1
gsp	XP_003960854	tauA	ABCA12
livK	ABCA9	tbpA	ABCG1
malS	GBE1	gshB	GPX4
fhuD	TAP2	livJ	ABCG4
argT	ABCB6	gadB	XP_003960853
degS	CFH	fhuA	ABCG4
livK	ABCA5	btuE	GGTLC1
tesA	ABCA9	gadB	GGTLC1
fhuA	ABCB4	ushA	MPP6
pepN	GGT5	degS	MAPK14
tesA	ABCC8	uidC	GUSB
yaeT	DHDDS	ydcS	ALDH5A1
argT	ABCA6	artJ	ABCB1
rlpB	ABCC6	fepA	HSD17B8
gshA	XP_003960853	tbpA	TAP2
chuT	ABCG1	chuT	ABCB4
ptr	UBA52	livK	ABCC11
ygjD	EMCN	yhdW	ABCB1
yhdW	ABCC11	phnD	ABCA6
gor	GGT1	fhuD	ABCB8
livJ	ABCC11	yhdW	ABCB8
artI	ABCB5	yccZ	ACP1
galU	GALT	ucp1	ABCB5
gdhA	ALDH9A1	phnD	ABCB4
fhuD	ABCA9	ushA	AK1
fepA	ACSM3	rlpB	ABCC4
gor	GGT5	recB	IDE
argT	ABCB1	yfcG	XP_001129377
gst	GGTLC1	pepA	GGT1
tesA	ABCB4	tesA	ABCA10
cysP	ABCB1	gor	XP_003960854
ymcA	ACP1	phnD	ABCC4
ybeJ	ABCC11	ptr	TGFA
pepD	GGTLC1	ushA	AMPD1
glnH	ABCA10	ushA	MPP2
pstS	ABCB4	cpsG	MPI
livK	ABCB4	tbpA	ABCA6
fhuA	ABCB1	rlpB	ABCG4
fhuD	ABCG8	tbpA	ABCC3
artI	ABCC4	fhuD	ABCC8
ygjD	ANKAR	ybhE	H6PD
ydcS	ALDH4A1	btuE	XP_001129377
tbpA	ABCC9	fliY	ABCB6
glnH	ABCG1	gdhA	GOT2
glnH	ABCA12	gadB	XP_003960856
ggt	DLD	pstS	ABCA6
pstS	ABCB6	folA	DLD
fhuD	ABCB4	tesA	SDR9C7
artI	ABCA6	manY	MPI
livK	ABCC10	fepB	ABCG8
tbpA	ABCC6	tauD	XP_003960856
fhuD	ABCB9	rlpB	ABCA6
nikA	ABCA6	fhuA	ABCB5
gadB	NP_005256	gshB	XP_003846351
artI	ABCC9	gadB	GGT5
pepD	XP_001129377	fliY	ABCB4
yhdW	ABCA2	fliY	ABCB5
cysP	ABCB5	ushA	AK5
fepA	SDR9C7	fepB	ABCC8
glnH	TAP2	yfcG	GGTLC1
gshA	XP_003960856	livK	ABCB8
tbpA	ABCB1	folA	AMT
fepB	ABCG1	ybeJ	ABCC9
phnD	ABCB5	fepA	ACSM5
chuT	ABCB6	livJ	ABCA6
yajF	MPI	ushA	NMNAT2
artJ	ABCC8	chuT	ABCC4
yfcG	XP_003960856	ybeJ	ABCC4
yddB	ABCD1	pepN	XP_003960853
fliY	ABCB8	ushA	ENTPD1
tauA	TAP2	gst	XP_003960856
tauA	ABCB6	hisJ	ABCC9
phnD	ABCB1	chuT	ABCB1
tesA	ABCA5	pepA	XP_003846351
gor	XP_003960853	yhdW	ABCC6
ansB	GOT1	gst	NP_005256
manA	ITGA2B	tauD	XP_003846351
folA	PDPR	gdhA	ALDH1A1
tesA	ABCA12	fhuD	ABCA12
ggt	TXNRD3	artJ	ABCC4
fepA	ABCC9	btuE	ABCG1
yjeE	OSGEPL1	ushA	IMPDH1
fhuD	ABCA6	sapA	ABCA10
creC	ALPI	ushA	CD38
pgi	MPI	gor	GPX5
artJ	ABCB6	fixA	ACADM
artI	ABCB4	livJ	TAP2
tesA	ABCG1	fliY	ABCG8
pstS	ABCB8	fepB	ABCA6
artI	ABCC6	chuT	ABCB9
ushA	AMPD3	ppiA	YY1
ybeQ	OS9	fhuA	ABCB6
pstS	ABCC8	btuE	GGT1
ybeJ	ABCC3	livJ	ABCA10
glnH	ABCA9	gst	GGT5
artI	ABCB9	glnH	ABCG2
gdhA	CTH	fepB	ABCC6
fepA	PECR	pOMP1	ABCB5
glgA	ALPI	fliY	ABCC9
btuE	DLD	tauD	GGTLC1
fliY	ABCA6	blc	APOA2
pepA	XP_003960853	znuA	ABCA9
glmM	MPI	gst	GPX5
livK	ABCA12	tesA	ABCA2
tauD	NP_001027537	ggt	GPX4
ydcS	ALDH9A1	gshB	XP_003960856
cysP	ABCB4	pfkA	MPI
fliY	ABCG2	ybeJ	TAP2
glpQ	SLC37A4	ybeJ	ABCB8
ucp1	ABCB1	glnH	ABCA2
speA	ARG2	gor	XP_003846351
artI	ABCC11	gadB	NP_001027537
pepA	XP_003960854	nikA	ABCA9
rlpB	ABCA9	yfcG	XP_003960854
ygiS	ABCC8	chuT	ABCB8
phnD	ABCC11	fliY	ABCB9
fhuA	ABCB9	soxR	SOD2
fepB	ACSM5	tesA	ABCB8
glnH	ABCB4	yfcG	XP_003846351
degS	APP	argT	ABCA12
pstS	ABCC11	surA	FBXO3
ybeQ	DERL1	yeaZ	OSGEPL1
artJ	ABCB5	fliY	ABCA10
livJ	ABCB8	folB	ALPPL2
glnH	ABCA6	gor	GPX4
pepB	NP_005256	phnD	ABCC9
livK	ABCB9	ydcS	ALDH1A1
phnD	ABCA12	gdhA	PDPR
pepN	GGT1	tesA	SDR16C5
tauD	GGT1	oppA	ABCC8
hisJ	ABCG2	hyfA	NDUFS2
fhuD	ABCB1	nikA	ABCB4
pepA	XP_003960856
		_ _ _ _ _

## Sheet: E.coli Sakai
C. Identified Host Pathogen Interactions between human and Escherichia coli O157:H7 Sakai proteins.
E. coli Protein	Host Protein	E. coli Protein	Host Protein
gor	NP_001027537	folA	E2F1
galE	GALT	ushA	TYMS
btuE	XP_003960853	flgG	ATP6V1B2
tesA	DHRS9	artI	ABCA9
tesA	ABCC9	gsp	NP_005256
gor	GGTLC1	artJ	ABCA9
fliY	ABCC6	gst	GGTLC1
gst	XP_001129377	hisJ	ABCA10
pepD	GGTLC1	ushA	AK7
artI	ABCG2	glnH	ABCB6
artJ	ABCB4	nikA	ABCB1
ppiA	SART3	chuT	ABCA12
fhuD	ABCA5	fhuA	ABCG1
livJ	ABCA12	ucp1	ABCA12
speA	AGMAT	artJ	ABCA6
gadB	GGTLC1	artI	ABCB6
btuE	ABCC4	ggt	GPX5
gshB	NP_005256	pepB	GGT1
yhdW	ABCC9	tauD	XP_003960854
gst	GGT1	sodB	NFKB1
ybeJ	ABCB1	rlpB	ABCB8
gshB	NP_001027537	livJ	ABCA9
gsp	XP_003960853	fepB	ABCA9
btuE	GGT5	artJ	ABCC11
livJ	ABCB6	ppiA	FKBP2
fepB	ABCB5	tauA	ABCA9
nikA	ABCG2	gdhA	ALDH3B2
ddpA	ABCG1	pepB	XP_003960854
yfcG	XP_003960853	nikA	ABCA10
tauD	NP_005256	phnD	ABCB9
gsp	GGT1	ybeJ	ABCA9
glnH	ABCB1	nrfA	CTH
argT	ABCC4	rlpB	ABCB1
folA	TYMS	fhuD	ABCC11
hisJ	ABCB6	mppA	ABCC8
tbpA	ABCA9	btuE	GGTLC1
yadT	ABCG1	folB	ALPI
ushA	ENPP1	btuE	NP_005256
tauD	XP_001129377	gsp	XP_003960856
btuE	MGST2	hisJ	ABCC4
gshB	XP_001129377	livK	TAP2
tauA	ABCA10	gadB	XP_003846351
fliY	ABCC3	argT	ABCA2
pepN	XP_001129377	tbpA	ABCA10
sapA	ABCC10	tbpA	ABCB5
pepN	XP_003960856	tbpA	ABCA12
cysP	EEF1A2	ahpC	SOD2
fepB	ACSM3	galM	GALT
ushA	CANT1	gshB	GGT5
cysP	CBS	gshA	XP_001129377
ushA	PNP	yhdW	ABCA12
fliY	TAP2	gdhA	ALDH4A1
nagB	MPI	artI	ABCA5
tesA	ABCB1	malS	PYGB
wza	ACP1	glnH	ABCC11
fliY	ABCC11	fliY	ABCA12
yfcG	NP_005256	gst	NP_001027537
artJ	ABCC3	phnD	ABCB6
gsp	GGTLC1	manZ	MPI
sbp	ABCB5	gdhA	ALDH3A1
ppiA	P3H1	gshA	GGTLC1
gshA	NP_001027537	yhdW	ABCC3
gsp	XP_001129377	livK	ABCG1
pepN	NP_005256	hisJ	ABCB9
argT	ABCG2	rpoD	OSGEPL1
gsp	GGT5	sapA	ABCA9
yhdW	ABCB5	yhdW	ABCB6
fepB	ABCB8	hisJ	ABCA2
folA	TXNRD3	fepB	TAP2
fkpA	ACVR1	livK	ABCG4
gshA	GGTLC1	ynjE	CYP3A4
livJ	ABCC10	btuB	ABCG1
rlpB	ABCB6	cysP	ABCB9
sapA	ABCA6	glnH	ABCC9
phnD	ABCG1	btuB	ABCC4
gdhA	CS	tesA	ABCG2
folA	ATIC	livJ	ABCB9
gshB	GGTLC1	artJ	ABCB8
recD	IDE	btuD	GPX4
fhuD	ABCB5	sapA	ABCC6
livJ	ABCG8	pepB	GGTLC1
ydcS	ALDH3B1	gsp	NP_001027537
pepA	NP_005256	fliY	ABCC8
rlpB	ABCA5	yhdW	ABCA10
gadB	XP_003960854	ppiA	BSG
artJ	ABCA5	tauD	GGTLC1
gor	NP_005256	glnH	ABCB8
livK	ABCB6	pepD	XP_003960854
ynjE	CTH	ybeJ	ABCB6
ptr	NPPA	tbpA	ABCA2
rlpB	ABCC11	pepB	XP_003846351
fepA	ABCB6	dsbA	ALPI
chuT	ABCA5	glnH	ABCB5
secA	ALPPL2	fliY	ABCA2
yhdW	ABCC10	ggt	DPEP1
gshB	GGT1	phnD	ABCC6
pstS	ABCB5	yhdW	ABCB9
tbpA	ABCG4	rlpB	ABCB4
rlpB	ABCA12	pepD	NP_001027537
hisJ	ABCB4	fliY	ABCG4
ybeJ	ABCA10	tbpA	ABCB6
fkpA	YY1	gsp	GGTLC1
gshA	GGT1	gshA	GGT5
ptr	MME	pepB	XP_003960856
fhuA	ABCG8	ybeJ	ABCA5
cirA	ACSM3	artJ	ABCA12
hisJ	ABCA9	dppA	DHDDS
btuE	TXNRD3	ynjE	CCDC6
pepA	NP_001027537	btuE	GSTZ1
pepA	XP_001129377	nikA	ABCA5
argT	ABCA10	rimI	OSGEPL1
yfcG	GGT5	yadT	ABCC4
pgm	GALT	pepD	XP_003960853
ybeQ	SYVN1	sapA	ABCA5
sapA	ABCB8	pstS	ABCC9
rlpB	ABCB9	rlpB	LARS2
argT	ABCC11	fhuD	ABCB6
gsp	XP_003846351	fhuA	ABCC9
ushA	GMPS	fepB	ABCB1
yihT	PFKL	gshA	XP_003960854
fepB	ABCA5	yhdW	ABCB4
rseA	HTRA2	btuB	ABCG4
gdhA	GOT1	fhuD	ABCC9
phnD	ABCC8	hisJ	ABCA6
eivG	ATP6V1B2	tesA	ABCB9
livJ	ABCB1	yfcG	GGTLC1
tesA	DHRS7	secA	ALPI
nikA	ABCC9	artJ	ABCA10
fhuD	ABCG1	tauA	ABCA2
tauD	XP_003960853	artJ	ABCC6
ybeQ	UBE2J1	artI	ABCB8
tesA	HSD17B11	ppiA	CANX
fliY	ABCC4	ushA	PDE8A
ynjE	GOT2	ggt	LAP3
ygjD	TP53RK	nikA	ABCG1
gsiB	ASRGL1	pepN	XP_003846351
ptr	NPPB	nikA	ABCG4
btuE	NP_001027537	rlpB	ABCC8
gshA	XP_003846351	artI	ABCC3
ptr	APP	btuD	GPX5
yihT	KHK	fepB	ABCA12
gshA	NP_005256	artI	ABCA12
ushA	ENTPD4	pepA	GGTLC1
tauA	ABCA5	ushA	DCTD
phnD	ABCC3	gadB	XP_001129377
fepB	ABCB9	folE	ALPPL2
oxyR	SOD2	pepD	NP_005256
phnD	ABCA10	glpQ	SLC37A2
gor	XP_001129377	glpQ	SLC37A3
pepN	NP_001027537	hisJ	ABCB5
gshB	GGTLC1	yadT	ABCG4
ucp1	ABCB4	blc	LEPR
fepB	ABCA2	pstS	TAP2
sapA	ABCB4	nikA	ABCC4
ppiA	PRLR	pstS	ABCA10
pepA	GGTLC1	pepB	XP_001129377
fepA	ABCC8	pstS	ABCC3
gshB	XP_003960853	ybeJ	ABCA2
rlpB	ABCA2	gst	XP_003960854
nikA	ABCB9	gor	XP_003960856
gor	GGTLC1	argT	ABCB9
pepB	NP_001027537	ansB	GOT2
sodB	TNF	argT	ABCB5
phnD	ABCA2	artI	ABCC8
ydcS	ALDH3A1	glgA	ALPPL2
sapA	ABCC4	sapA	ABCG4
btuE	GSTA2	tauA	ABCB5
fhuD	ABCA2	fepB	ABCB6
tbpA	ABCC4	livK	ABCB1
katE	SOD2	ushA	ENTPD8
artJ	ABCB9	pepD	GGT1
ydcS	ALDH1L1	dnaG	OSGEPL1
ggt	GSTZ1	fepA	ABCB9
fepB	ABCB4	ushA	MPP4
cysP	NOS3	ydcS	ALDH3B2
nikA	ABCC8	gst	GPX4
mtlD	MPI	katG	SOD2
yhdW	ABCA9	artJ	ABCA2
nikA	ABCC6	livJ	ABCG1
livK	ABCG8	fepB	ABCC9
ydcS	ABCB5	fepB	ABCG4
fliY	ABCA9	fepA	ABCA6
ynjE	GOT1	tbpA	ABCB8
livK	ABCA6	znuA	ABCA12
gst	XP_003960853	yfcG	GGT1
gsp	GPX4	phnD	ABCB8
cysP	NDOR1	glnH	ABCC6
sapA	ABCG1	fhuA	TAP2
nikA	ABCA12	fhuD	ABCA10
dsbA	ALPPL2	pepN	GGTLC1
artI	ABCA10	livJ	ABCA5
fliY	ABCB1	gdhA	ASNS
tbpA	ABCB4	gdhA	ALDH5A1
tbpA	ABCG2	tesA	ABCA6
glnH	ABCA5	fepB	ABCA10
argT	ABCB4	livJ	ABCB5
phnD	ABCA9	yhdW	ABCA6
pepN	XP_003960854	ybeJ	ABCG2
btuE	ABCG4	glnH	ABCC3
ybhE	G6PD	argT	ABCB8
hisJ	ABCB1	hisJ	ABCC8
gsp	GPX5	fhuA	ABCC11
fixA	ACAD11	sodB	PRDX4
ydcS	ALDH16A1	rlpB	ABCB5
gshB	XP_003960854	tauA	ABCA6
ucp1	ABCB8	htrA	HTRA2
artI	ABCA2	pepB	XP_003960853
pepN	GGTLC1	gdhA	OGDH
hisJ	ABCA12	ppiA	PRL
manA	PFKL	hlyA	ABCB5
pepA	GGT5	fepA	ABCG1
folE	ALPI	livK	ABCA2
fepA	HSD17B11	degS	PINK1
glnH	ABCB9	chuT	ABCC9
fhuA	ABCA10	tesA	ABCB6
gshB	GPX5	pstS	ABCA9
gdhA	AMT	hisJ	ABCC11
yhdW	ABCC4	fliY	ABCA5
ybeJ	ABCA12	tbpA	ABCB9
pepB	GGT5	pepD	XP_003846351
pepD	XP_003960856	sbp	EEF1A2
manX	MPI	cirA	ACSM5
sapA	ABCB9	rlpB	ABCG1
fhuD	ABCC6	btuE	XP_003960856
livK	ABCB5	livJ	ABCB4
fepB	ABCC11	fepA	ABCB8
ybeJ	ABCB9	argT	ABCA9
pstS	ABCB1	ybeJ	ABCA6
gadB	GGT1	pepB	GGTLC1
ybeJ	ABCB4	artJ	ABCC9
rlpB	ABCA10	ushA	AK2
hisJ	ABCB8	cysP	POR
nikA	ABCB8	yaeT	MRPS2
btuE	XP_003846351	tbpA	ABCA5
rlpB	ABCC9	btuE	XP_003960854
yfcG	GPX5	ybeJ	ABCB5
ushA	ATIC	phnD	ABCA5
fhuD	ABCG4	cysP	TAP2
rlpB	TAP2	sodA	GPX4
znuA	ABCA6	tesA	ABCG8
fliY	ABCG1	livJ	ABCA2
flgC	ATP6V1B2	sodA	GPX5
tesA	TAP2	yfcG	GPX4
creC	ALPPL2	tesA	ABCB5
gst	XP_003846351	pepD	GGT5
artI	ABCB1	ptr	INS-IGF2
sodB	ACO2	fkpA	PPIA
fepA	BDH2	fliY	ABCC10
manA	PFKFB4	livK	ABCA10
galM	UXS1	yfcG	NP_001027537
pstS	ABCA12	sapA	ABCB5
glnH	ABCC4	tauD	GGT5
btuE	ALOX5	ushA	CASK
gsp	XP_003960854	sapA	ABCB1
livK	ABCA9	tauA	ABCA12
malS	GBE1	tbpA	ABCG1
fhuD	TAP2	gshB	GPX4
argT	ABCB6	livJ	ABCG4
degS	CFH	gadB	XP_003960853
livK	ABCA5	fhuA	ABCG4
tesA	ABCA9	btuE	GGTLC1
fhuA	ABCB4	gadB	GGTLC1
pepN	GGT5	ushA	MPP6
tesA	ABCC8	degS	MAPK14
yaeT	DHDDS	ydcS	ALDH5A1
argT	ABCA6	artJ	ABCB1
rlpB	ABCC6	fepA	HSD17B8
gshA	XP_003960853	tbpA	TAP2
chuT	ABCG1	chuT	ABCB4
ptr	UBA52	livK	ABCC11
ygjD	EMCN	yhdW	ABCB1
yhdW	ABCC11	phnD	ABCA6
gor	GGT1	fhuD	ABCB8
livJ	ABCC11	yhdW	ABCB8
artI	ABCB5	yccZ	ACP1
galU	GALT	ucp1	ABCB5
gdhA	ALDH9A1	phnD	ABCB4
fhuD	ABCA9	ushA	AK1
fepA	ACSM3	rlpB	ABCC4
gor	GGT5	recB	IDE
argT	ABCB1	yfcG	XP_001129377
gst	GGTLC1	pepA	GGT1
tesA	ABCB4	tesA	ABCA10
cysP	ABCB1	gor	XP_003960854
ymcA	ACP1	phnD	ABCC4
ybeJ	ABCC11	ptr	TGFA
pepD	GGTLC1	ushA	AMPD1
glnH	ABCA10	ushA	MPP2
pstS	ABCB4	cpsG	MPI
livK	ABCB4	tbpA	ABCA6
fhuA	ABCB1	rlpB	ABCG4
fhuD	ABCG8	tbpA	ABCC3
artI	ABCC4	fhuD	ABCC8
ygjD	ANKAR	ybhE	H6PD
ydcS	ALDH4A1	btuE	XP_001129377
tbpA	ABCC9	fliY	ABCB6
glnH	ABCG1	gdhA	GOT2
glnH	ABCA12	gadB	XP_003960856
ggt	DLD	pstS	ABCA6
pstS	ABCB6	folA	DLD
fhuD	ABCB4	tesA	SDR9C7
artI	ABCA6	manY	MPI
livK	ABCC10	fepB	ABCG8
tbpA	ABCC6	tauD	XP_003960856
fhuD	ABCB9	rlpB	ABCA6
nikA	ABCA6	fhuA	ABCB5
gadB	NP_005256	gshB	XP_003846351
artI	ABCC9	gadB	GGT5
pepD	XP_001129377	fliY	ABCB4
yhdW	ABCA2	fliY	ABCB5
cysP	ABCB5	ushA	AK5
fepA	SDR9C7	fepB	ABCC8
glnH	TAP2	yfcG	GGTLC1
gshA	XP_003960856	livK	ABCB8
tbpA	ABCB1	folA	AMT
fepB	ABCG1	ybeJ	ABCC9
phnD	ABCB5	fepA	ACSM5
chuT	ABCB6	livJ	ABCA6
yajF	MPI	ushA	NMNAT2
artJ	ABCC8	chuT	ABCC4
yfcG	XP_003960856	ybeJ	ABCC4
yddB	ABCD1	pepN	XP_003960853
fliY	ABCB8	ushA	ENTPD1
tauA	TAP2	gst	XP_003960856
tauA	ABCB6	hisJ	ABCC9
phnD	ABCB1	chuT	ABCB1
tesA	ABCA5	pepA	XP_003846351
gor	XP_003960853	yhdW	ABCC6
ansB	GOT1	gst	NP_005256
manA	ITGA2B	tauD	XP_003846351
folA	PDPR	gdhA	ALDH1A1
tesA	ABCA12	fhuD	ABCA12
ggt	TXNRD3	artJ	ABCC4
fepA	ABCC9	btuE	ABCG1
yjeE	OSGEPL1	ushA	IMPDH1
fhuD	ABCA6	sapA	ABCA10
creC	ALPI	ushA	CD38
pgi	MPI	gor	GPX5
artJ	ABCB6	fixA	ACADM
artI	ABCB4	livJ	TAP2
tesA	ABCG1	fliY	ABCG8
pstS	ABCB8	fepB	ABCA6
artI	ABCC6	chuT	ABCB9
ushA	AMPD3	ppiA	YY1
ybeQ	OS9	fhuA	ABCB6
pstS	ABCC8	btuE	GGT1
ybeJ	ABCC3	livJ	ABCA10
glnH	ABCA9	gst	GGT5
artI	ABCB9	glnH	ABCG2
gdhA	CTH	fepB	ABCC6
fepA	PECR	pOMP1	ABCB5
glgA	ALPI	fliY	ABCC9
btuE	DLD	tauD	GGTLC1
fliY	ABCA6	blc	APOA2
pepA	XP_003960853	znuA	ABCA9
glmM	MPI	gst	GPX5
livK	ABCA12	tesA	ABCA2
tauD	NP_001027537	ggt	GPX4
ydcS	ALDH9A1	gshB	XP_003960856
cysP	ABCB4	pfkA	MPI
fliY	ABCG2	ybeJ	TAP2
glpQ	SLC37A4	ybeJ	ABCB8
ucp1	ABCB1	glnH	ABCA2
speA	ARG2	gor	XP_003846351
artI	ABCC11	gadB	NP_001027537
pepA	XP_003960854	nikA	ABCA9
rlpB	ABCA9	yfcG	XP_003960854
ygiS	ABCC8	chuT	ABCB8
phnD	ABCC11	fliY	ABCB9
fhuA	ABCB9	soxR	SOD2
fepB	ACSM5	tesA	ABCB8
glnH	ABCB4	yfcG	XP_003846351
degS	APP	argT	ABCA12
pstS	ABCC11	surA	FBXO3
ybeQ	DERL1	yeaZ	OSGEPL1
artJ	ABCB5	fliY	ABCA10
livJ	ABCB8	folB	ALPPL2
glnH	ABCA6	gor	GPX4
pepB	NP_005256	phnD	ABCC9
livK	ABCB9	ydcS	ALDH1A1
phnD	ABCA12	gdhA	PDPR
pepN	GGT1	tesA	SDR16C5
tauD	GGT1	oppA	ABCC8
hisJ	ABCG2	hyfA	NDUFS2
fhuD	ABCB1	nikA	ABCB4
pepA	XP_003960856
		_ _ _ _ _

## Sheet: E. coli TW14359
D. Identified Host Pathogen Interactions between human and Escherichia coli O157:H7 TW14359 proteins.
E. coli Protein	Host Protein	E. coli Protein	Host Protein
gor	NP_001027537	artI	ABCA9
galE	GALT	artJ	ABCA9
btuE	XP_003960853	gsp	NP_005256
tesA	DHRS9	hisJ	ABCA10
tesA	ABCC9	gst	GGTLC1
gor	GGTLC1	ushA	AK7
fliY	ABCC6	glnH	ABCB6
gst	XP_001129377	fdoG	EEF1A2
pepD	GGTLC1	nikA	ABCB1
artI	ABCG2	fhuA	ABCG1
artJ	ABCB4	chuT	ABCA12
ppiA	SART3	artJ	ABCA6
fhuD	ABCA5	artI	ABCB6
livJ	ABCA12	ggt	GPX5
speA	AGMAT	pepB	GGT1
gadB	GGTLC1	tauD	XP_003960854
btuE	ABCC4	sodB	NFKB1
yhdW	ABCC9	fepB	ABCA9
gshB	NP_005256	livJ	ABCA9
gst	GGT1	rlpB	ABCB8
ybeJ	ABCB1	artJ	ABCC11
gshB	NP_001027537	ppiA	FKBP2
gsp	XP_003960853	tauA	ABCA9
btuE	GGT5	pepB	XP_003960854
livJ	ABCB6	gdhA	ALDH3B2
fepB	ABCB5	nrfA	CTH
nikA	ABCG2	phnD	ABCB9
ddpA	ABCG1	ybeJ	ABCA9
yfcG	XP_003960853	nikA	ABCA10
tauD	NP_005256	rlpB	ABCB1
gsp	GGT1	fhuD	ABCC11
glnH	ABCB1	mppA	ABCC8
argT	ABCC4	btuE	GGTLC1
folA	TYMS	folB	ALPI
hisJ	ABCB6	btuE	NP_005256
tbpA	ABCA9	gsp	XP_003960856
yadT	ABCG1	hisJ	ABCC4
ushA	ENPP1	livK	TAP2
tauD	XP_001129377	gadB	XP_003846351
btuE	MGST2	argT	ABCA2
gshB	XP_001129377	tbpA	ABCB5
tauA	ABCA10	tbpA	ABCA10
fliY	ABCC3	galM	GALT
pepN	XP_001129377	ahpC	SOD2
sapA	ABCC10	tbpA	ABCA12
pepN	XP_003960856	gshB	GGT5
cysP	EEF1A2	gshA	XP_001129377
fepB	ACSM3	gdhA	ALDH4A1
ushA	CANT1	yhdW	ABCA12
cysP	CBS	artI	ABCA5
ushA	PNP	malS	PYGB
fliY	TAP2	glnH	ABCC11
nagB	MPI	fliY	ABCA12
tesA	ABCB1	gst	NP_001027537
wza	ACP1	phnD	ABCB6
fliY	ABCC11	manZ	MPI
yfcG	NP_005256	gdhA	ALDH3A1
artJ	ABCC3	gshA	GGTLC1
gsp	GGTLC1	livK	ABCG1
sbp	ABCB5	yhdW	ABCC3
gshA	NP_001027537	hisJ	ABCB9
ppiA	P3H1	rpoD	OSGEPL1
gsp	XP_001129377	sapA	ABCA9
pepN	NP_005256	yhdW	ABCB6
argT	ABCG2	hisJ	ABCA2
gsp	GGT5	fepB	TAP2
yhdW	ABCB5	ynjE	CYP3A4
fepB	ABCB8	btuB	ABCG1
folA	TXNRD3	livK	ABCG4
fkpA	ACVR1	cysP	ABCB9
gshA	GGTLC1	glnH	ABCC9
livJ	ABCC10	btuB	ABCC4
rlpB	ABCB6	tesA	ABCG2
sapA	ABCA6	livJ	ABCB9
phnD	ABCG1	artJ	ABCB8
gdhA	CS	btuD	GPX4
gshB	GGTLC1	pepB	GGTLC1
folA	ATIC	sapA	ABCC6
recD	IDE	gsp	NP_001027537
fhuD	ABCB5	fliY	ABCC8
livJ	ABCG8	yhdW	ABCA10
pepA	NP_005256	glnH	ABCB8
ydcS	ALDH3B1	ppiA	BSG
rlpB	ABCA5	tauD	GGTLC1
gadB	XP_003960854	ybeJ	ABCB6
artJ	ABCA5	pepD	XP_003960854
gor	NP_005256	tbpA	ABCA2
livK	ABCB6	dsbA	ALPI
ynjE	CTH	pepB	XP_003846351
ptr	NPPA	glnH	ABCB5
rlpB	ABCC11	fliY	ABCA2
fepA	ABCB6	ggt	DPEP1
chuT	ABCA5	phnD	ABCC6
secA	ALPPL2	yhdW	ABCB9
yhdW	ABCC10	rlpB	ABCB4
gshB	GGT1	pepD	NP_001027537
pstS	ABCB5	fliY	ABCG4
tbpA	ABCG4	tbpA	ABCB6
rlpB	ABCA12	gsp	GGTLC1
hisJ	ABCB4	gshA	GGT5
ybeJ	ABCA10	pepB	XP_003960856
fkpA	YY1	ybeJ	ABCA5
gshA	GGT1	artJ	ABCA12
ptr	MME	dppA	DHDDS
fhuA	ABCG8	ynjE	CCDC6
hisJ	ABCA9	btuE	GSTZ1
cirA	ACSM3	nikA	ABCA5
btuE	TXNRD3	rimI	OSGEPL1
pepA	NP_001027537	pepD	XP_003960853
pepA	XP_001129377	yadT	ABCC4
argT	ABCA10	sapA	ABCA5
yfcG	GGT5	pstS	ABCC9
pgm	GALT	rlpB	LARS2
sapA	ABCB8	fhuD	ABCB6
rlpB	ABCB9	fhuA	ABCC9
argT	ABCC11	fepB	ABCB1
gsp	XP_003846351	gshA	XP_003960854
ushA	GMPS	yhdW	ABCB4
yihT	PFKL	btuB	ABCG4
fepB	ABCA5	hisJ	ABCA6
rseA	HTRA2	fhuD	ABCC9
gdhA	GOT1	tesA	ABCB9
phnD	ABCC8	yfcG	GGTLC1
eivG	ATP6V1B2	artJ	ABCA10
livJ	ABCB1	secA	ALPI
tesA	DHRS7	tauA	ABCA2
nikA	ABCC9	artI	ABCB8
fhuD	ABCG1	artJ	ABCC6
tauD	XP_003960853	ppiA	CANX
fliY	ABCC4	ushA	PDE8A
tesA	HSD17B11	ggt	LAP3
ygjD	TP53RK	nikA	ABCG1
gsiB	ASRGL1	pepN	XP_003846351
ynjE	GOT2	nikA	ABCG4
ptr	NPPB	rlpB	ABCC8
btuE	NP_001027537	artI	ABCC3
gshA	XP_003846351	fepB	ABCA12
ptr	APP	btuD	GPX5
yihT	KHK	ushA	DCTD
gshA	NP_005256	artI	ABCA12
ushA	ENTPD4	pepA	GGTLC1
tauA	ABCA5	gadB	XP_001129377
phnD	ABCC3	folE	ALPPL2
fepB	ABCB9	pepD	NP_005256
oxyR	SOD2	glpQ	SLC37A2
phnD	ABCA10	glpQ	SLC37A3
pepN	NP_001027537	hisJ	ABCB5
gor	XP_001129377	yadT	ABCG4
gshB	GGTLC1	blc	LEPR
fepB	ABCA2	pstS	TAP2
sapA	ABCB4	nikA	ABCC4
pepA	GGTLC1	pstS	ABCA10
ppiA	PRLR	pepB	XP_001129377
gshB	XP_003960853	pstS	ABCC3
fepA	ABCC8	ybeJ	ABCA2
rlpB	ABCA2	gst	XP_003960854
nikA	ABCB9	gor	XP_003960856
gor	GGTLC1	argT	ABCB9
pepB	NP_001027537	ansB	GOT2
sodB	TNF	argT	ABCB5
phnD	ABCA2	glgA	ALPPL2
ydcS	ALDH3A1	artI	ABCC8
sapA	ABCC4	sapA	ABCG4
btuE	GSTA2	tauA	ABCB5
fhuD	ABCA2	fepB	ABCB6
tbpA	ABCC4	livK	ABCB1
katE	SOD2	ushA	ENTPD8
artJ	ABCB9	pepD	GGT1
ydcS	ALDH1L1	dnaG	OSGEPL1
ggt	GSTZ1	fepA	ABCB9
fepB	ABCB4	gst	GPX4
cysP	NOS3	ushA	MPP4
nikA	ABCC8	ydcS	ALDH3B2
mtlD	MPI	katG	SOD2
yhdW	ABCA9	artJ	ABCA2
nikA	ABCC6	livJ	ABCG1
livK	ABCG8	fepB	ABCC9
ydcS	ABCB5	fepA	ABCA6
fliY	ABCA9	fepB	ABCG4
ynjE	GOT1	tbpA	ABCB8
livK	ABCA6	znuA	ABCA12
gst	XP_003960853	yfcG	GGT1
gsp	GPX4	phnD	ABCB8
cysP	NDOR1	glnH	ABCC6
sapA	ABCG1	fhuA	TAP2
nikA	ABCA12	fhuD	ABCA10
dsbA	ALPPL2	pepN	GGTLC1
artI	ABCA10	livJ	ABCA5
fliY	ABCB1	gdhA	ASNS
tbpA	ABCB4	gdhA	ALDH5A1
tbpA	ABCG2	tesA	ABCA6
glnH	ABCA5	livJ	ABCB5
argT	ABCB4	fepB	ABCA10
pepN	XP_003960854	yhdW	ABCA6
phnD	ABCA9	glnH	ABCC3
btuE	ABCG4	ybeJ	ABCG2
ybhE	G6PD	argT	ABCB8
hisJ	ABCB1	hisJ	ABCC8
gsp	GPX5	fhuA	ABCC11
fixA	ACAD11	sodB	PRDX4
ydcS	ALDH16A1	rlpB	ABCB5
gshB	XP_003960854	tauA	ABCA6
artI	ABCA2	htrA	HTRA2
hisJ	ABCA12	pepB	XP_003960853
pepN	GGTLC1	gdhA	OGDH
manA	PFKL	ppiA	PRL
pepA	GGT5	hlyA	ABCB5
folE	ALPI	fepA	ABCG1
fepA	HSD17B11	livK	ABCA2
glnH	ABCB9	degS	PINK1
fhuA	ABCA10	chuT	ABCC9
gshB	GPX5	tesA	ABCB6
gdhA	AMT	pstS	ABCA9
yhdW	ABCC4	hisJ	ABCC11
ybeJ	ABCA12	fliY	ABCA5
pepB	GGT5	tbpA	ABCB9
manX	MPI	pepD	XP_003846351
sapA	ABCB9	sbp	EEF1A2
pepD	XP_003960856	rlpB	ABCG1
fhuD	ABCC6	cirA	ACSM5
livK	ABCB5	btuE	XP_003960856
pstS	ABCB1	livJ	ABCB4
fepB	ABCC11	fepA	ABCB8
ybeJ	ABCB9	argT	ABCA9
gadB	GGT1	ybeJ	ABCA6
ybeJ	ABCB4	pepB	GGTLC1
rlpB	ABCA10	artJ	ABCC9
hisJ	ABCB8	cysP	POR
nikA	ABCB8	ushA	AK2
btuE	XP_003846351	yaeT	MRPS2
rlpB	ABCC9	tbpA	ABCA5
yfcG	GPX5	btuE	XP_003960854
ushA	ATIC	ybeJ	ABCB5
fhuD	ABCG4	phnD	ABCA5
rlpB	TAP2	cysP	TAP2
znuA	ABCA6	livJ	ABCA2
fliY	ABCG1	tesA	ABCG8
flgC	ATP6V1B2	sodA	GPX4
tesA	TAP2	sodA	GPX5
gst	XP_003846351	tesA	ABCB5
creC	ALPPL2	yfcG	GPX4
artI	ABCB1	pepD	GGT5
sodB	ACO2	ptr	INS-IGF2
fepA	BDH2	fkpA	PPIA
manA	PFKFB4	fliY	ABCC10
galM	UXS1	livK	ABCA10
pstS	ABCA12	yfcG	NP_001027537
glnH	ABCC4	sapA	ABCB5
gsp	XP_003960854	tauD	GGT5
btuE	ALOX5	ushA	CASK
livK	ABCA9	sapA	ABCB1
malS	GBE1	tbpA	ABCG1
fhuD	TAP2	tauA	ABCA12
argT	ABCB6	gshB	GPX4
degS	CFH	livJ	ABCG4
livK	ABCA5	fhuA	ABCG4
tesA	ABCA9	gadB	XP_003960853
fhuA	ABCB4	btuE	GGTLC1
pepN	GGT5	gadB	GGTLC1
tesA	ABCC8	degS	MAPK14
yaeT	DHDDS	ushA	MPP6
argT	ABCA6	uidC	GUSB
rlpB	ABCC6	ydcS	ALDH5A1
gshA	XP_003960853	artJ	ABCB1
chuT	ABCG1	fepA	HSD17B8
ptr	UBA52	livK	ABCC11
ygjD	EMCN	chuT	ABCB4
yhdW	ABCC11	tbpA	TAP2
gor	GGT1	yhdW	ABCB1
livJ	ABCC11	phnD	ABCA6
artI	ABCB5	yhdW	ABCB8
galU	GALT	fhuD	ABCB8
fhuD	ABCA9	yccZ	ACP1
gdhA	ALDH9A1	phnD	ABCB4
fepA	ACSM3	ushA	AK1
gor	GGT5	rlpB	ABCC4
argT	ABCB1	pepA	GGT1
gst	GGTLC1	yfcG	XP_001129377
tesA	ABCB4	recB	IDE
ybeJ	ABCC11	phnD	ABCC4
cysP	ABCB1	gor	XP_003960854
ymcA	ACP1	tesA	ABCA10
glnH	ABCA10	ptr	TGFA
pstS	ABCB4	ushA	AMPD1
pepD	GGTLC1	ushA	MPP2
livK	ABCB4	cpsG	MPI
fhuA	ABCB1	tbpA	ABCA6
fhuD	ABCG8	tbpA	ABCC3
artI	ABCC4	rlpB	ABCG4
ygjD	ANKAR	fhuD	ABCC8
ydcS	ALDH4A1	btuE	XP_001129377
glnH	ABCG1	ybhE	H6PD
tbpA	ABCC9	fliY	ABCB6
glnH	ABCA12	gadB	XP_003960856
ggt	DLD	gdhA	GOT2
pstS	ABCB6	folA	DLD
fhuD	ABCB4	pstS	ABCA6
artI	ABCA6	tesA	SDR9C7
livK	ABCC10	manY	MPI
tbpA	ABCC6	fepB	ABCG8
fhuD	ABCB9	rlpB	ABCA6
gadB	NP_005256	tauD	XP_003960856
nikA	ABCA6	fhuA	ABCB5
artI	ABCC9	gshB	XP_003846351
pepD	XP_001129377	gadB	GGT5
yhdW	ABCA2	fliY	ABCB4
cysP	ABCB5	fliY	ABCB5
fepA	SDR9C7	ushA	AK5
glnH	TAP2	fepB	ABCC8
gshA	XP_003960856	yfcG	GGTLC1
fepB	ABCG1	livK	ABCB8
phnD	ABCB5	folA	AMT
tbpA	ABCB1	ybeJ	ABCC9
chuT	ABCB6	fepA	ACSM5
yajF	MPI	livJ	ABCA6
artJ	ABCC8	chuT	ABCC4
yfcG	XP_003960856	ushA	NMNAT2
yddB	ABCD1	pepN	XP_003960853
fliY	ABCB8	ybeJ	ABCC4
tauA	TAP2	gst	XP_003960856
tauA	ABCB6	ushA	ENTPD1
phnD	ABCB1	hisJ	ABCC9
tesA	ABCA5	chuT	ABCB1
gor	XP_003960853	yhdW	ABCC6
ansB	GOT1	pepA	XP_003846351
manA	ITGA2B	gst	NP_005256
folA	PDPR	gdhA	ALDH1A1
tesA	ABCA12	tauD	XP_003846351
fepA	ABCC9	fhuD	ABCA12
ggt	TXNRD3	artJ	ABCC4
yjeE	OSGEPL1	btuE	ABCG1
fhuD	ABCA6	ushA	IMPDH1
creC	ALPI	sapA	ABCA10
pgi	MPI	ushA	CD38
artJ	ABCB6	gor	GPX5
tesA	ABCG1	fixA	ACADM
artI	ABCB4	livJ	TAP2
pstS	ABCB8	fliY	ABCG8
artI	ABCC6	fepB	ABCA6
ushA	AMPD3	chuT	ABCB9
pstS	ABCC8	ppiA	YY1
ybeJ	ABCC3	fhuA	ABCB6
glnH	ABCA9	btuE	GGT1
artI	ABCB9	livJ	ABCA10
gdhA	CTH	gst	GGT5
glgA	ALPI	glnH	ABCG2
btuE	DLD	fepB	ABCC6
fepA	PECR	pOMP1	ABCB5
fliY	ABCA6	fliY	ABCC9
pepA	XP_003960853	tauD	GGTLC1
tauD	NP_001027537	blc	APOA2
glmM	MPI	znuA	ABCA9
livK	ABCA12	gst	GPX5
ydcS	ALDH9A1	gshB	XP_003960856
fliY	ABCG2	ggt	GPX4
cysP	ABCB4	tesA	ABCA2
glpQ	SLC37A4	pfkA	MPI
speA	ARG2	ybeJ	TAP2
artI	ABCC11	ybeJ	ABCB8
pepA	XP_003960854	glnH	ABCA2
rlpB	ABCA9	gor	XP_003846351
ygiS	ABCC8	gadB	NP_001027537
phnD	ABCC11	nikA	ABCA9
fhuA	ABCB9	yfcG	XP_003960854
fepB	ACSM5	chuT	ABCB8
glnH	ABCB4	fliY	ABCB9
degS	APP	soxR	SOD2
pstS	ABCC11	tesA	ABCB8
artJ	ABCB5	yfcG	XP_003846351
pepB	NP_005256	surA	FBXO3
livJ	ABCB8	argT	ABCA12
glnH	ABCA6	yeaZ	OSGEPL1
livK	ABCB9	fliY	ABCA10
phnD	ABCA12	gor	GPX4
pepN	GGT1	folB	ALPPL2
hisJ	ABCG2	phnD	ABCC9
tauD	GGT1	ydcS	ALDH1A1
fhuD	ABCB1	gdhA	PDPR
pepA	XP_003960856	tesA	SDR16C5
folA	E2F1	oppA	ABCC8
ushA	TYMS	hyfA	NDUFS2
flgG	ATP6V1B2	nikA	ABCB4
		_ _ _ _ _

## Sheet: E. coli MG1655
E. Identified Host Pathogen Interactions between human and Escherichia coli K-12 MG1655 proteins.
E. coli Protein	Host Protein	E. coli Protein	Host Protein
gor	NP_001027537	tauD	GGT1
ycjM	PYGB	hisJ	ABCG2
galE	GALT	fhuD	ABCB1
btuE	XP_003960853	pepA	XP_003960856
tesA	DHRS9	folA	E2F1
tesA	ABCC9	ushA	TYMS
gor	GGTLC1	flgG	ATP6V1B2
fecB	ABCA12	artI	ABCA9
fliY	ABCC6	gsp	NP_005256
gst	XP_001129377	artJ	ABCA9
pepD	GGTLC1	gst	GGTLC1
artI	ABCG2	hisJ	ABCA10
artJ	ABCB4	ushA	AK7
ppiA	SART3	glnH	ABCB6
fhuD	ABCA5	fecA	ABCB1
livJ	ABCA12	nikA	ABCB1
speA	AGMAT	fecB	ABCA10
gadB	GGTLC1	fhuA	ABCG1
btuE	ABCC4	artJ	ABCA6
gshB	NP_005256	artI	ABCB6
gst	GGT1	ggt	GPX5
ybeJ	ABCB1	pepB	GGT1
gshB	NP_001027537	tauD	XP_003960854
gsp	XP_003960853	sodB	NFKB1
btuE	GGT5	rlpB	ABCB8
livJ	ABCB6	livJ	ABCA9
fepB	ABCB5	fepB	ABCA9
nikA	ABCG2	artJ	ABCC11
ddpA	ABCG1	ppiA	FKBP2
yfcG	XP_003960853	tauA	ABCA9
tauD	NP_005256	gdhA	ALDH3B2
gsp	GGT1	pepB	XP_003960854
glnH	ABCB1	nikA	ABCA10
argT	ABCC4	phnD	ABCB9
folA	TYMS	ybeJ	ABCA9
hisJ	ABCB6	nrfA	CTH
tbpA	ABCA9	rlpB	ABCB1
yadT	ABCG1	fecA	ABCA12
ushA	ENPP1	fhuD	ABCC11
tauD	XP_001129377	mppA	ABCC8
btuE	MGST2	btuE	GGTLC1
gshB	XP_001129377	folB	ALPI
tauA	ABCA10	btuE	NP_005256
fliY	ABCC3	gsp	XP_003960856
pepN	XP_001129377	hisJ	ABCC4
sapA	ABCC10	livK	TAP2
fecB	ABCC6	gadB	XP_003846351
pepN	XP_003960856	argT	ABCA2
cysP	EEF1A2	fecA	ABCB9
fepB	ACSM3	tbpA	ABCA10
ushA	CANT1	tbpA	ABCB5
cysP	CBS	tbpA	ABCA12
ushA	PNP	ahpC	SOD2
fliY	TAP2	galM	GALT
nagB	MPI	gshB	GGT5
tesA	ABCB1	gshA	XP_001129377
wza	ACP1	gdhA	ALDH4A1
fliY	ABCC11	artI	ABCA5
yfcG	NP_005256	malS	PYGB
artJ	ABCC3	glnH	ABCC11
gsp	GGTLC1	fliY	ABCA12
sbp	ABCB5	gst	NP_001027537
ppiA	P3H1	phnD	ABCB6
gshA	NP_001027537	manZ	MPI
fecB	ABCB5	gdhA	ALDH3A1
gsp	XP_001129377	gshA	GGTLC1
pepN	NP_005256	livK	ABCG1
argT	ABCG2	hisJ	ABCB9
gsp	GGT5	rpoD	OSGEPL1
fepB	ABCB8	sapA	ABCA9
folA	TXNRD3	hisJ	ABCA2
fecB	ABCG4	fepB	TAP2
fkpA	ACVR1	livK	ABCG4
gshA	GGTLC1	ynjE	CYP3A4
livJ	ABCC10	btuB	ABCG1
rlpB	ABCB6	cysP	ABCB9
sapA	ABCA6	glnH	ABCC9
phnD	ABCG1	btuB	ABCC4
gdhA	CS	tesA	ABCG2
fecA	ABCB5	livJ	ABCB9
folA	ATIC	artJ	ABCB8
gshB	GGTLC1	btuD	GPX4
recD	IDE	sapA	ABCC6
fhuD	ABCB5	fecA	ABCA5
livJ	ABCG8	pepB	GGTLC1
ydcS	ALDH3B1	gsp	NP_001027537
pepA	NP_005256	fliY	ABCC8
rlpB	ABCA5	ppiA	BSG
gadB	XP_003960854	tauD	GGTLC1
artJ	ABCA5	glnH	ABCB8
gor	NP_005256	pepD	XP_003960854
livK	ABCB6	ybeJ	ABCB6
ynjE	CTH	tbpA	ABCA2
ptr	NPPA	pepB	XP_003846351
rlpB	ABCC11	dsbA	ALPI
fepA	ABCB6	glnH	ABCB5
secA	ALPPL2	fliY	ABCA2
fecA	ABCC8	ggt	DPEP1
gshB	GGT1	phnD	ABCC6
pstS	ABCB5	rlpB	ABCB4
tbpA	ABCG4	pepD	NP_001027537
rlpB	ABCA12	fliY	ABCG4
hisJ	ABCB4	tbpA	ABCB6
ybeJ	ABCA10	gsp	GGTLC1
fkpA	YY1	gshA	GGT5
gshA	GGT1	pepB	XP_003960856
ptr	MME	ybeJ	ABCA5
fhuA	ABCG8	artJ	ABCA12
cirA	ACSM3	dppA	DHDDS
hisJ	ABCA9	ynjE	CCDC6
btuE	TXNRD3	btuE	GSTZ1
pepA	NP_001027537	nikA	ABCA5
pepA	XP_001129377	rimI	OSGEPL1
argT	ABCA10	yadT	ABCC4
yfcG	GGT5	pepD	XP_003960853
tynA	ALDH5A1	sapA	ABCA5
pgm	GALT	pstS	ABCC9
ybeQ	SYVN1	rlpB	LARS2
sapA	ABCB8	tynA	ALDH4A1
rlpB	ABCB9	fhuD	ABCB6
argT	ABCC11	fhuA	ABCC9
fecA	ABCA10	fepB	ABCB1
gsp	XP_003846351	gshA	XP_003960854
ushA	GMPS	btuB	ABCG4
yihT	PFKL	fhuD	ABCC9
fepB	ABCA5	hisJ	ABCA6
rseA	HTRA2	fecA	ABCC9
gdhA	GOT1	tynA	ALDH3B2
phnD	ABCC8	tesA	ABCB9
livJ	ABCB1	yfcG	GGTLC1
tesA	DHRS7	secA	ALPI
nikA	ABCC9	artJ	ABCA10
fhuD	ABCG1	tauA	ABCA2
tauD	XP_003960853	artJ	ABCC6
ybeQ	UBE2J1	artI	ABCB8
tesA	HSD17B11	ppiA	CANX
fliY	ABCC4	ushA	PDE8A
ynjE	GOT2	ggt	LAP3
ygjD	TP53RK	nikA	ABCG1
gsiB	ASRGL1	pepN	XP_003846351
ptr	NPPB	nikA	ABCG4
btuE	NP_001027537	rlpB	ABCC8
gshA	XP_003846351	artI	ABCC3
ptr	APP	btuD	GPX5
yihT	KHK	fepB	ABCA12
fecB	ABCB8	artI	ABCA12
gshA	NP_005256	pepA	GGTLC1
ushA	ENTPD4	ushA	DCTD
tauA	ABCA5	gadB	XP_001129377
phnD	ABCC3	folE	ALPPL2
fepB	ABCB9	pepD	NP_005256
oxyR	SOD2	glpQ	SLC37A2
phnD	ABCA10	glpQ	SLC37A3
gor	XP_001129377	hisJ	ABCB5
pepN	NP_001027537	yadT	ABCG4
gshB	GGTLC1	blc	LEPR
fepB	ABCA2	pstS	TAP2
sapA	ABCB4	nikA	ABCC4
fecA	ABCC6	fecB	ABCG8
ppiA	PRLR	pstS	ABCA10
pepA	GGTLC1	pepB	XP_001129377
fepA	ABCC8	fecB	ABCA5
gshB	XP_003960853	pstS	ABCC3
rlpB	ABCA2	ybeJ	ABCA2
nikA	ABCB9	gst	XP_003960854
gor	GGTLC1	gor	XP_003960856
pepB	NP_001027537	argT	ABCB9
sodB	TNF	ansB	GOT2
phnD	ABCA2	argT	ABCB5
ydcS	ALDH3A1	artI	ABCC8
sapA	ABCC4	glgA	ALPPL2
btuE	GSTA2	sapA	ABCG4
fhuD	ABCA2	tauA	ABCB5
tbpA	ABCC4	fepB	ABCB6
katE	SOD2	livK	ABCB1
artJ	ABCB9	ushA	ENTPD8
ydcS	ALDH1L1	pepD	GGT1
ggt	GSTZ1	dnaG	OSGEPL1
fepB	ABCB4	fepA	ABCB9
cysP	NOS3	ushA	MPP4
nikA	ABCC8	ydcS	ALDH3B2
mtlD	MPI	gst	GPX4
nikA	ABCC6	katG	SOD2
livK	ABCG8	artJ	ABCA2
ydcS	ABCB5	livJ	ABCG1
fecA	ABCG4	alsB	RPE
fliY	ABCA9	fepB	ABCC9
ynjE	GOT1	fepB	ABCG4
livK	ABCA6	fepA	ABCA6
fecA	ABCB8	tbpA	ABCB8
gst	XP_003960853	fecB	ABCC9
gsp	GPX4	znuA	ABCA12
cysP	NDOR1	yfcG	GGT1
sapA	ABCG1	fecB	ABCB1
nikA	ABCA12	phnD	ABCB8
dsbA	ALPPL2	glnH	ABCC6
artI	ABCA10	fhuA	TAP2
fliY	ABCB1	fhuD	ABCA10
tbpA	ABCB4	pepN	GGTLC1
tbpA	ABCG2	livJ	ABCA5
glnH	ABCA5	gdhA	ASNS
argT	ABCB4	gdhA	ALDH5A1
phnD	ABCA9	tesA	ABCA6
pepN	XP_003960854	fepB	ABCA10
btuE	ABCG4	livJ	ABCB5
ybhE	G6PD	ybeJ	ABCG2
hisJ	ABCB1	glnH	ABCC3
fecB	TAP2	argT	ABCB8
gsp	GPX5	hisJ	ABCC8
fixA	ACAD11	fhuA	ABCC11
ydcS	ALDH16A1	sodB	PRDX4
gshB	XP_003960854	rlpB	ABCB5
artI	ABCA2	tauA	ABCA6
pepN	GGTLC1	htrA	HTRA2
hisJ	ABCA12	pepB	XP_003960853
manA	PFKL	gdhA	OGDH
pepA	GGT5	ppiA	PRL
folE	ALPI	fepA	ABCG1
fepA	HSD17B11	livK	ABCA2
glnH	ABCB9	degS	PINK1
fhuA	ABCA10	tesA	ABCB6
gshB	GPX5	pstS	ABCA9
gdhA	AMT	hisJ	ABCC11
ybeJ	ABCA12	fliY	ABCA5
pepB	GGT5	tbpA	ABCB9
pepD	XP_003960856	pepD	XP_003846351
manX	MPI	sbp	EEF1A2
sapA	ABCB9	cirA	ACSM5
fhuD	ABCC6	rlpB	ABCG1
livK	ABCB5	btuE	XP_003960856
fepB	ABCC11	livJ	ABCB4
ybeJ	ABCB9	fepA	ABCB8
pstS	ABCB1	argT	ABCA9
gadB	GGT1	ybeJ	ABCA6
ybeJ	ABCB4	pepB	GGTLC1
rlpB	ABCA10	artJ	ABCC9
hisJ	ABCB8	ushA	AK2
nikA	ABCB8	fecB	ABCB6
btuE	XP_003846351	cysP	POR
rlpB	ABCC9	yaeT	MRPS2
fecB	ABCB9	tbpA	ABCA5
yfcG	GPX5	btuE	XP_003960854
ushA	ATIC	ybeJ	ABCB5
fhuD	ABCG4	phnD	ABCA5
fecB	ABCA9	cysP	TAP2
rlpB	TAP2	sodA	GPX4
fecA	ABCG1	tesA	ABCG8
znuA	ABCA6	livJ	ABCA2
fliY	ABCG1	sodA	GPX5
flgC	ATP6V1B2	yfcG	GPX4
tesA	TAP2	tesA	ABCB5
creC	ALPPL2	pepD	GGT5
gst	XP_003846351	ptr	INS-IGF2
artI	ABCB1	fkpA	PPIA
sodB	ACO2	fliY	ABCC10
fepA	BDH2	fecA	ABCA9
manA	PFKFB4	livK	ABCA10
galM	UXS1	yfcG	NP_001027537
pstS	ABCA12	sapA	ABCB5
glnH	ABCC4	tauD	GGT5
btuE	ALOX5	ushA	CASK
gsp	XP_003960854	sapA	ABCB1
livK	ABCA9	tauA	ABCA12
fecB	ABCA2	tbpA	ABCG1
malS	GBE1	gshB	GPX4
fhuD	TAP2	livJ	ABCG4
argT	ABCB6	gadB	XP_003960853
degS	CFH	fhuA	ABCG4
livK	ABCA5	btuE	GGTLC1
tesA	ABCA9	gadB	GGTLC1
fhuA	ABCB4	ushA	MPP6
pepN	GGT5	degS	MAPK14
tesA	ABCC8	uidC	GUSB
yaeT	DHDDS	ydcS	ALDH5A1
argT	ABCA6	artJ	ABCB1
rlpB	ABCC6	fepA	HSD17B8
gshA	XP_003960853	tbpA	TAP2
ptr	UBA52	livK	ABCC11
ygjD	EMCN	phnD	ABCA6
gor	GGT1	fhuD	ABCB8
livJ	ABCC11	yccZ	ACP1
artI	ABCB5	phnD	ABCB4
galU	GALT	fecA	ABCA6
gdhA	ALDH9A1	tynA	ALDH1A1
fhuD	ABCA9	ushA	AK1
fecB	ABCB4	rlpB	ABCC4
fepA	ACSM3	recB	IDE
gor	GGT5	yfcG	XP_001129377
argT	ABCB1	pepA	GGT1
gst	GGTLC1	tesA	ABCA10
tesA	ABCB4	gor	XP_003960854
cysP	ABCB1	phnD	ABCC4
ymcA	ACP1	ptr	TGFA
ybeJ	ABCC11	ushA	AMPD1
pepD	GGTLC1	ushA	MPP2
glnH	ABCA10	cpsG	MPI
pstS	ABCB4	tbpA	ABCA6
livK	ABCB4	rlpB	ABCG4
fhuA	ABCB1	tbpA	ABCC3
fhuD	ABCG8	fhuD	ABCC8
artI	ABCC4	ybhE	H6PD
ygjD	ANKAR	btuE	XP_001129377
ydcS	ALDH4A1	fliY	ABCB6
tbpA	ABCC9	gdhA	GOT2
glnH	ABCG1	gadB	XP_003960856
fecB	ABCA6	pstS	ABCA6
fecA	ABCA2	folA	DLD
glnH	ABCA12	tesA	SDR9C7
ggt	DLD	manY	MPI
pstS	ABCB6	fepB	ABCG8
fhuD	ABCB4	tauD	XP_003960856
artI	ABCA6	rlpB	ABCA6
livK	ABCC10	fhuA	ABCB5
tbpA	ABCC6	gshB	XP_003846351
fhuD	ABCB9	gadB	GGT5
nikA	ABCA6	fliY	ABCB4
gadB	NP_005256	fliY	ABCB5
artI	ABCC9	ushA	AK5
pepD	XP_001129377	fepB	ABCC8
cysP	ABCB5	yfcG	GGTLC1
fepA	SDR9C7	livK	ABCB8
glnH	TAP2	folA	AMT
gshA	XP_003960856	ybeJ	ABCC9
fecB	ABCG1	fepA	ACSM5
tbpA	ABCB1	livJ	ABCA6
fepB	ABCG1	ushA	NMNAT2
phnD	ABCB5	ybeJ	ABCC4
yajF	MPI	pepN	XP_003960853
artJ	ABCC8	ushA	ENTPD1
fecA	ABCB4	gst	XP_003960856
yfcG	XP_003960856	hisJ	ABCC9
yddB	ABCD1	pepA	XP_003846351
fliY	ABCB8	gst	NP_005256
tauA	TAP2	tauD	XP_003846351
tauA	ABCB6	gdhA	ALDH1A1
phnD	ABCB1	fhuD	ABCA12
tesA	ABCA5	artJ	ABCC4
gor	XP_003960853	btuE	ABCG1
ansB	GOT1	ushA	IMPDH1
manA	ITGA2B	sapA	ABCA10
folA	PDPR	ushA	CD38
tesA	ABCA12	gor	GPX5
ggt	TXNRD3	fixA	ACADM
fepA	ABCC9	livJ	TAP2
yjeE	OSGEPL1	fliY	ABCG8
fhuD	ABCA6	fepB	ABCA6
creC	ALPI	ppiA	YY1
pgi	MPI	fhuA	ABCB6
artJ	ABCB6	btuE	GGT1
artI	ABCB4	livJ	ABCA10
tesA	ABCG1	gst	GGT5
pstS	ABCB8	glnH	ABCG2
artI	ABCC6	fepB	ABCC6
ushA	AMPD3	fecA	ABCC11
ybeQ	OS9	tynA	ALDH9A1
pstS	ABCC8	fliY	ABCC9
ybeJ	ABCC3	tauD	GGTLC1
glnH	ABCA9	blc	APOA2
artI	ABCB9	znuA	ABCA9
gdhA	CTH	gst	GPX5
fepA	PECR	tesA	ABCA2
glgA	ALPI	ggt	GPX4
btuE	DLD	gshB	XP_003960856
fliY	ABCA6	pfkA	MPI
pepA	XP_003960853	ybeJ	TAP2
glmM	MPI	tynA	ALDH1L1
livK	ABCA12	ybeJ	ABCB8
tauD	NP_001027537	glnH	ABCA2
ydcS	ALDH9A1	gor	XP_003846351
cysP	ABCB4	gadB	NP_001027537
fliY	ABCG2	nikA	ABCA9
glpQ	SLC37A4	yfcG	XP_003960854
speA	ARG2	fliY	ABCB9
artI	ABCC11	soxR	SOD2
pepA	XP_003960854	tesA	ABCB8
rlpB	ABCA9	yfcG	XP_003846351
ygiS	ABCC8	argT	ABCA12
phnD	ABCC11	surA	FBXO3
fhuA	ABCB9	yeaZ	OSGEPL1
fepB	ACSM5	fliY	ABCA10
glnH	ABCB4	folB	ALPPL2
degS	APP	gor	GPX4
fecA	ABCB6	fecB	ABCC11
pstS	ABCC11	phnD	ABCC9
ybeQ	DERL1	ydcS	ALDH1A1
artJ	ABCB5	gdhA	PDPR
livJ	ABCB8	tesA	SDR16C5
glnH	ABCA6	oppA	ABCC8
pepB	NP_005256	hyfA	NDUFS2
livK	ABCB9	nikA	ABCB4
phnD	ABCA12	fecB	ABCC8
pepN	GGT1
		_ _ _ _ _

## Sheet: Shigella dysenteriae
F. Identified Host Pathogen Interactions between human and Shigella dysenteriae proteins.
Shigella Protein	Host Protein	Shigella Protein	Host Protein
gor	NP_001027537	folA	E2F1
galE	GALT	ushA	TYMS
btuE	XP_003960853	artI	ABCA9
tesA	DHRS9	gsp	NP_005256
tesA	ABCC9	gst	GGTLC1
gor	GGTLC1	hisJ	ABCA10
fliY	ABCC6	ushA	AK7
gst	XP_001129377	glnH	ABCB6
pepD	GGTLC1	fecA	ABCB1
artI	ABCG2	nikA	ABCB1
ppiA	SART3	chuT	ABCA12
fhuD	ABCA5	fhuA	ABCG1
livJ	ABCA12	artI	ABCB6
speA	AGMAT	ggt	GPX5
gadB	GGTLC1	pepB	GGT1
btuE	ABCC4	tauD	XP_003960854
gshB	NP_005256	sodB	NFKB1
yhdW	ABCC9	rlpB	ABCB8
gst	GGT1	fepB	ABCA9
ybeJ	ABCB1	livJ	ABCA9
gshB	NP_001027537	sitA	ABCC11
gsp	XP_003960853	ppiA	FKBP2
btuE	GGT5	tauA	ABCA9
livJ	ABCB6	gdhA	ALDH3B2
fepB	ABCB5	pepB	XP_003960854
nikA	ABCG2	nikA	ABCA10
yfcG	XP_003960853	phnD	ABCB9
tauD	NP_005256	ybeJ	ABCA9
gsp	GGT1	rlpB	ABCB1
glnH	ABCB1	fecA	ABCA12
argT	ABCC4	fhuD	ABCC11
folA	TYMS	mppA	ABCC8
hisJ	ABCB6	btuE	GGTLC1
tbpA	ABCA9	folB	ALPI
yadT	ABCG1	btuE	NP_005256
ushA	ENPP1	gsp	XP_003960856
tauD	XP_001129377	hisJ	ABCC4
btuE	MGST2	livK	TAP2
gshB	XP_001129377	gadB	XP_003846351
tauA	ABCA10	argT	ABCA2
fliY	ABCC3	fecA	ABCB9
pepN	XP_001129377	tbpA	ABCA10
sapA	ABCC10	tbpA	ABCB5
pepN	XP_003960856	tbpA	ABCA12
cysP	EEF1A2	ahpC	SOD2
fepB	ACSM3	galM	GALT
ushA	CANT1	gshB	GGT5
cysP	CBS	gshA	XP_001129377
ushA	PNP	yhdW	ABCA12
fliY	TAP2	gdhA	ALDH4A1
nagB	MPI	artI	ABCA5
tesA	ABCB1	glnH	ABCC11
fliY	ABCC11	fliY	ABCA12
yfcG	NP_005256	gst	NP_001027537
gsp	GGTLC1	phnD	ABCB6
sbp	ABCB5	manZ	MPI
ppiA	P3H1	gdhA	ALDH3A1
gshA	NP_001027537	gshA	GGTLC1
gsp	XP_001129377	yhdW	ABCC3
pepN	NP_005256	livK	ABCG1
argT	ABCG2	hisJ	ABCB9
gsp	GGT5	rpoD	OSGEPL1
yhdW	ABCB5	sapA	ABCA9
fepB	ABCB8	yhdW	ABCB6
folA	TXNRD3	hisJ	ABCA2
fkpA	ACVR1	fepB	TAP2
gshA	GGTLC1	livK	ABCG4
livJ	ABCC10	btuB	ABCG1
rlpB	ABCB6	cysP	ABCB9
sapA	ABCA6	glnH	ABCC9
phnD	ABCG1	btuB	ABCC4
gdhA	CS	tesA	ABCG2
fecA	ABCB5	livJ	ABCB9
folA	ATIC	btuD	GPX4
gshB	GGTLC1	sapA	ABCC6
recD	IDE	fecA	ABCA5
fhuD	ABCB5	pepB	GGTLC1
livJ	ABCG8	gsp	NP_001027537
ydcS	ALDH3B1	fliY	ABCC8
pepA	NP_005256	yhdW	ABCA10
rlpB	ABCA5	ppiA	BSG
gadB	XP_003960854	tauD	GGTLC1
gor	NP_005256	glnH	ABCB8
livK	ABCB6	pepD	XP_003960854
ptr	NPPA	ybeJ	ABCB6
rlpB	ABCC11	tbpA	ABCA2
fepA	ABCB6	pepB	XP_003846351
chuT	ABCA5	dsbA	ALPI
secA	ALPPL2	glnH	ABCB5
yhdW	ABCC10	fliY	ABCA2
fecA	ABCC8	ggt	DPEP1
gshB	GGT1	phnD	ABCC6
pstS	ABCB5	yhdW	ABCB9
tbpA	ABCG4	rlpB	ABCB4
rlpB	ABCA12	pepD	NP_001027537
hisJ	ABCB4	fliY	ABCG4
ybeJ	ABCA10	tbpA	ABCB6
fkpA	YY1	gsp	GGTLC1
gshA	GGT1	gshA	GGT5
ptr	MME	pepB	XP_003960856
fhuA	ABCG8	ybeJ	ABCA5
hisJ	ABCA9	dppA	DHDDS
btuE	TXNRD3	btuE	GSTZ1
pepA	NP_001027537	nikA	ABCA5
pepA	XP_001129377	rimI	OSGEPL1
argT	ABCA10	yadT	ABCC4
yfcG	GGT5	pepD	XP_003960853
pgm	GALT	sapA	ABCA5
ybeQ	SYVN1	pstS	ABCC9
sapA	ABCB8	rlpB	LARS2
rlpB	ABCB9	fhuD	ABCB6
argT	ABCC11	fhuA	ABCC9
fecA	ABCA10	fepB	ABCB1
gsp	XP_003846351	gshA	XP_003960854
ushA	GMPS	yhdW	ABCB4
fepB	ABCA5	btuB	ABCG4
rseA	HTRA2	fhuD	ABCC9
gdhA	GOT1	hisJ	ABCA6
phnD	ABCC8	fecA	ABCC9
livJ	ABCB1	tesA	ABCB9
tesA	DHRS7	yfcG	GGTLC1
nikA	ABCC9	secA	ALPI
fhuD	ABCG1	tauA	ABCA2
tauD	XP_003960853	artI	ABCB8
ybeQ	UBE2J1	ppiA	CANX
tesA	HSD17B11	ushA	PDE8A
fliY	ABCC4	ggt	LAP3
ygjD	TP53RK	nikA	ABCG1
gsiB	ASRGL1	pepN	XP_003846351
ptr	NPPB	nikA	ABCG4
btuE	NP_001027537	rlpB	ABCC8
gshA	XP_003846351	artI	ABCC3
ptr	APP	btuD	GPX5
gshA	NP_005256	fepB	ABCA12
ushA	ENTPD4	artI	ABCA12
tauA	ABCA5	pepA	GGTLC1
phnD	ABCC3	ushA	DCTD
fepB	ABCB9	gadB	XP_001129377
oxyR	SOD2	folE	ALPPL2
phnD	ABCA10	pepD	NP_005256
gor	XP_001129377	glpQ	SLC37A2
pepN	NP_001027537	glpQ	SLC37A3
gshB	GGTLC1	hisJ	ABCB5
fepB	ABCA2	yadT	ABCG4
sapA	ABCB4	blc	LEPR
fecA	ABCC6	pstS	TAP2
ppiA	PRLR	nikA	ABCC4
pepA	GGTLC1	pstS	ABCA10
fepA	ABCC8	pepB	XP_001129377
gshB	XP_003960853	pstS	ABCC3
rlpB	ABCA2	ybeJ	ABCA2
nikA	ABCB9	gst	XP_003960854
gor	GGTLC1	gor	XP_003960856
pepB	NP_001027537	argT	ABCB9
sodB	TNF	ansB	GOT2
phnD	ABCA2	argT	ABCB5
ydcS	ALDH3A1	artI	ABCC8
sapA	ABCC4	glgA	ALPPL2
btuE	GSTA2	sapA	ABCG4
fhuD	ABCA2	tauA	ABCB5
tbpA	ABCC4	fepB	ABCB6
ydcS	ALDH1L1	livK	ABCB1
ggt	GSTZ1	ushA	ENTPD8
fepB	ABCB4	pepD	GGT1
cysP	NOS3	dnaG	OSGEPL1
nikA	ABCC8	fepA	ABCB9
yhdW	ABCA9	ushA	MPP4
nikA	ABCC6	ydcS	ALDH3B2
livK	ABCG8	gst	GPX4
ydcS	ABCB5	livJ	ABCG1
fecA	ABCG4	fepB	ABCC9
fliY	ABCA9	fepB	ABCG4
livK	ABCA6	fepA	ABCA6
fecA	ABCB8	tbpA	ABCB8
gst	XP_003960853	znuA	ABCA12
gsp	GPX4	yfcG	GGT1
cysP	NDOR1	phnD	ABCB8
sapA	ABCG1	glnH	ABCC6
nikA	ABCA12	fhuA	TAP2
dsbA	ALPPL2	fhuD	ABCA10
artI	ABCA10	pepN	GGTLC1
fliY	ABCB1	livJ	ABCA5
tbpA	ABCB4	gdhA	ASNS
tbpA	ABCG2	gdhA	ALDH5A1
glnH	ABCA5	tesA	ABCA6
argT	ABCB4	fepB	ABCA10
sitA	ABCB6	livJ	ABCB5
phnD	ABCA9	yhdW	ABCA6
pepN	XP_003960854	ybeJ	ABCG2
btuE	ABCG4	glnH	ABCC3
ybhE	G6PD	argT	ABCB8
hisJ	ABCB1	hisJ	ABCC8
gsp	GPX5	fhuA	ABCC11
fixA	ACAD11	sodB	PRDX4
ydcS	ALDH16A1	rlpB	ABCB5
gshB	XP_003960854	tauA	ABCA6
artI	ABCA2	htrA	HTRA2
pepN	GGTLC1	pepB	XP_003960853
hisJ	ABCA12	gdhA	OGDH
manA	PFKL	ppiA	PRL
pepA	GGT5	fepA	ABCG1
folE	ALPI	livK	ABCA2
fepA	HSD17B11	degS	PINK1
glnH	ABCB9	chuT	ABCC9
fhuA	ABCA10	tesA	ABCB6
gshB	GPX5	hisJ	ABCC11
gdhA	AMT	pstS	ABCA9
yhdW	ABCC4	fliY	ABCA5
ybeJ	ABCA12	tbpA	ABCB9
pepB	GGT5	pepD	XP_003846351
pepD	XP_003960856	sbp	EEF1A2
manX	MPI	rlpB	ABCG1
sapA	ABCB9	btuE	XP_003960856
fhuD	ABCC6	livJ	ABCB4
livK	ABCB5	fepA	ABCB8
fepB	ABCC11	argT	ABCA9
ybeJ	ABCB9	ybeJ	ABCA6
pstS	ABCB1	pepB	GGTLC1
gadB	GGT1	ushA	AK2
ybeJ	ABCB4	cysP	POR
rlpB	ABCA10	yaeT	MRPS2
hisJ	ABCB8	tbpA	ABCA5
nikA	ABCB8	btuE	XP_003960854
btuE	XP_003846351	ybeJ	ABCB5
rlpB	ABCC9	phnD	ABCA5
yfcG	GPX5	cysP	TAP2
ushA	ATIC	sodA	GPX4
fhuD	ABCG4	tesA	ABCG8
rlpB	TAP2	livJ	ABCA2
fecA	ABCG1	sodA	GPX5
znuA	ABCA6	yfcG	GPX4
fliY	ABCG1	tesA	ABCB5
flgC	ATP6V1B2	pepD	GGT5
tesA	TAP2	ptr	INS-IGF2
gst	XP_003846351	fkpA	PPIA
artI	ABCB1	fliY	ABCC10
sodB	ACO2	fecA	ABCA9
fepA	BDH2	livK	ABCA10
manA	PFKFB4	yfcG	NP_001027537
galM	UXS1	sapA	ABCB5
pstS	ABCA12	tauD	GGT5
glnH	ABCC4	ushA	CASK
btuE	ALOX5	sapA	ABCB1
gsp	XP_003960854	tauA	ABCA12
livK	ABCA9	tbpA	ABCG1
fhuD	TAP2	gshB	GPX4
argT	ABCB6	livJ	ABCG4
degS	CFH	gadB	XP_003960853
livK	ABCA5	fhuA	ABCG4
tesA	ABCA9	btuE	GGTLC1
fhuA	ABCB4	gadB	GGTLC1
pepN	GGT5	ushA	MPP6
tesA	ABCC8	degS	MAPK14
yaeT	DHDDS	ydcS	ALDH5A1
argT	ABCA6	fepA	HSD17B8
rlpB	ABCC6	tbpA	TAP2
gshA	XP_003960853	chuT	ABCB4
chuT	ABCG1	livK	ABCC11
ptr	UBA52	yhdW	ABCB1
ygjD	EMCN	phnD	ABCA6
yhdW	ABCC11	fhuD	ABCB8
gor	GGT1	yhdW	ABCB8
livJ	ABCC11	yccZ	ACP1
artI	ABCB5	phnD	ABCB4
galU	GALT	fecA	ABCA6
gdhA	ALDH9A1	ushA	AK1
fhuD	ABCA9	rlpB	ABCC4
fepA	ACSM3	recB	IDE
gor	GGT5	yfcG	XP_001129377
argT	ABCB1	pepA	GGT1
gst	GGTLC1	sitA	ABCC4
tesA	ABCB4	tesA	ABCA10
cysP	ABCB1	gor	XP_003960854
ymcA	ACP1	phnD	ABCC4
ybeJ	ABCC11	ptr	TGFA
pepD	GGTLC1	ushA	AMPD1
glnH	ABCA10	ushA	MPP2
pstS	ABCB4	tbpA	ABCA6
livK	ABCB4	rlpB	ABCG4
fhuA	ABCB1	tbpA	ABCC3
fhuD	ABCG8	fhuD	ABCC8
artI	ABCC4	ybhE	H6PD
ygjD	ANKAR	btuE	XP_001129377
ydcS	ALDH4A1	fliY	ABCB6
tbpA	ABCC9	gdhA	GOT2
glnH	ABCG1	gadB	XP_003960856
fecA	ABCA2	pstS	ABCA6
glnH	ABCA12	folA	DLD
ggt	DLD	tesA	SDR9C7
pstS	ABCB6	fepB	ABCG8
fhuD	ABCB4	tauD	XP_003960856
artI	ABCA6	rlpB	ABCA6
livK	ABCC10	fhuA	ABCB5
tbpA	ABCC6	gshB	XP_003846351
fhuD	ABCB9	gadB	GGT5
nikA	ABCA6	fliY	ABCB4
gadB	NP_005256	fliY	ABCB5
artI	ABCC9	ushA	AK5
pepD	XP_001129377	fepB	ABCC8
yhdW	ABCA2	yfcG	GGTLC1
cysP	ABCB5	livK	ABCB8
fepA	SDR9C7	folA	AMT
glnH	TAP2	ybeJ	ABCC9
gshA	XP_003960856	fepA	ACSM5
tbpA	ABCB1	livJ	ABCA6
fepB	ABCG1	ushA	NMNAT2
phnD	ABCB5	chuT	ABCC4
chuT	ABCB6	ybeJ	ABCC4
yajF	MPI	pepN	XP_003960853
fecA	ABCB4	ushA	ENTPD1
yfcG	XP_003960856	gst	XP_003960856
fliY	ABCB8	hisJ	ABCC9
tauA	TAP2	chuT	ABCB1
tauA	ABCB6	pepA	XP_003846351
phnD	ABCB1	yhdW	ABCC6
tesA	ABCA5	gst	NP_005256
gor	XP_003960853	tauD	XP_003846351
ansB	GOT1	gdhA	ALDH1A1
manA	ITGA2B	fhuD	ABCA12
folA	PDPR	btuE	ABCG1
tesA	ABCA12	ushA	IMPDH1
ggt	TXNRD3	sapA	ABCA10
fepA	ABCC9	ushA	CD38
yjeE	OSGEPL1	gor	GPX5
fhuD	ABCA6	fixA	ACADM
pgi	MPI	livJ	TAP2
artI	ABCB4	sitA	ABCC9
tesA	ABCG1	fliY	ABCG8
pstS	ABCB8	fepB	ABCA6
artI	ABCC6	chuT	ABCB9
ushA	AMPD3	ppiA	YY1
ybeQ	OS9	fhuA	ABCB6
pstS	ABCC8	btuE	GGT1
ybeJ	ABCC3	livJ	ABCA10
glnH	ABCA9	gst	GGT5
artI	ABCB9	glnH	ABCG2
gdhA	CTH	fepB	ABCC6
fepA	PECR	fecA	ABCC11
glgA	ALPI	fliY	ABCC9
btuE	DLD	tauD	GGTLC1
fliY	ABCA6	blc	APOA2
pepA	XP_003960853	znuA	ABCA9
glmM	MPI	gst	GPX5
livK	ABCA12	tesA	ABCA2
tauD	NP_001027537	ggt	GPX4
ydcS	ALDH9A1	gshB	XP_003960856
cysP	ABCB4	pfkA	MPI
fliY	ABCG2	ybeJ	TAP2
glpQ	SLC37A4	ybeJ	ABCB8
speA	ARG2	glnH	ABCA2
artI	ABCC11	gor	XP_003846351
pepA	XP_003960854	gadB	NP_001027537
rlpB	ABCA9	nikA	ABCA9
ygiS	ABCC8	yfcG	XP_003960854
phnD	ABCC11	chuT	ABCB8
fhuA	ABCB9	fliY	ABCB9
fepB	ACSM5	soxR	SOD2
glnH	ABCB4	tesA	ABCB8
degS	APP	yfcG	XP_003846351
fecA	ABCB6	argT	ABCA12
pstS	ABCC11	surA	FBXO3
ybeQ	DERL1	yeaZ	OSGEPL1
livJ	ABCB8	fliY	ABCA10
glnH	ABCA6	folB	ALPPL2
pepB	NP_005256	gor	GPX4
livK	ABCB9	phnD	ABCC9
phnD	ABCA12	ydcS	ALDH1A1
pepN	GGT1	gdhA	PDPR
tauD	GGT1	tesA	SDR16C5
hisJ	ABCG2	oppA	ABCC8
fhuD	ABCB1	hyfA	NDUFS2
pepA	XP_003960856	nikA	ABCB4
		_ _ _ _ _

## Sheet: Shigella flexneri
G. Identified Host Pathogen Interactions between human and Shigella flexneri 301 (serotype 2a) proteins.
Shigella Protein	Host Protein	Shigella Protein	Host Protein
gor	NP_001027537	gsp	NP_005256
galE	GALT	hisJ	ABCA10
btuE	XP_003960853	gst	GGTLC1
gor	GGTLC1	ushA	AK7
fliY	ABCC6	glnH	ABCB6
gst	XP_001129377	nikA	ABCB1
pepD	GGTLC1	fhuA	ABCG1
artI	ABCG2	artJ	ABCA6
artJ	ABCB4	artI	ABCB6
ppiA	SART3	ggt	GPX5
fhuD	ABCA5	pepB	GGT1
livJ	ABCA12	tauD	XP_003960854
speA	AGMAT	sodB	NFKB1
gadB	GGTLC1	fepB	ABCA9
btuE	ABCC4	livJ	ABCA9
yhdW	ABCC9	rlpB	ABCB8
gshB	NP_005256	sitA	ABCC11
gst	GGT1	artJ	ABCC11
ybeJ	ABCB1	ppiA	FKBP2
gshB	NP_001027537	tauA	ABCA9
gsp	XP_003960853	pepB	XP_003960854
btuE	GGT5	gdhA	ALDH3B2
livJ	ABCB6	nrfA	CTH
fepB	ABCB5	phnD	ABCB9
nikA	ABCG2	ybeJ	ABCA9
yfcG	XP_003960853	nikA	ABCA10
tauD	NP_005256	rlpB	ABCB1
gsp	GGT1	fhuD	ABCC11
glnH	ABCB1	mppA	ABCC8
argT	ABCC4	btuE	GGTLC1
folA	TYMS	folB	ALPI
hisJ	ABCB6	btuE	NP_005256
tbpA	ABCA9	gsp	XP_003960856
yadT	ABCG1	hisJ	ABCC4
ushA	ENPP1	livK	TAP2
tauD	XP_001129377	gadB	XP_003846351
btuE	MGST2	argT	ABCA2
gshB	XP_001129377	tbpA	ABCB5
tauA	ABCA10	tbpA	ABCA10
fliY	ABCC3	galM	GALT
pepN	XP_001129377	ahpC	SOD2
sapA	ABCC10	tbpA	ABCA12
pepN	XP_003960856	gshB	GGT5
cysP	EEF1A2	gdhA	ALDH4A1
fepB	ACSM3	yhdW	ABCA12
ushA	CANT1	artI	ABCA5
cysP	CBS	malS	PYGB
ushA	PNP	glnH	ABCC11
fliY	TAP2	fliY	ABCA12
nagB	MPI	gst	NP_001027537
wza	ACP1	phnD	ABCB6
fliY	ABCC11	manZ	MPI
yfcG	NP_005256	gdhA	ALDH3A1
artJ	ABCC3	livK	ABCG1
gsp	GGTLC1	yhdW	ABCC3
sbp	ABCB5	hisJ	ABCB9
ppiA	P3H1	rpoD	OSGEPL1
gsp	XP_001129377	sapA	ABCA9
pepN	NP_005256	yhdW	ABCB6
argT	ABCG2	hisJ	ABCA2
gsp	GGT5	fepB	TAP2
yhdW	ABCB5	btuB	ABCG1
fepB	ABCB8	livK	ABCG4
folA	TXNRD3	cysP	ABCB9
fkpA	ACVR1	glnH	ABCC9
livJ	ABCC10	btuB	ABCC4
rlpB	ABCB6	livJ	ABCB9
sapA	ABCA6	artJ	ABCB8
phnD	ABCG1	btuD	GPX4
gdhA	CS	pepB	GGTLC1
gshB	GGTLC1	sapA	ABCC6
folA	ATIC	gsp	NP_001027537
recD	IDE	fliY	ABCC8
fhuD	ABCB5	yhdW	ABCA10
livJ	ABCG8	glnH	ABCB8
pepA	NP_005256	ppiA	BSG
rlpB	ABCA5	tauD	GGTLC1
gadB	XP_003960854	ybeJ	ABCB6
artJ	ABCA5	pepD	XP_003960854
gor	NP_005256	tbpA	ABCA2
livK	ABCB6	dsbA	ALPI
ptr	NPPA	pepB	XP_003846351
rlpB	ABCC11	glnH	ABCB5
fepA	ABCB6	fliY	ABCA2
secA	ALPPL2	ggt	DPEP1
yhdW	ABCC10	phnD	ABCC6
gshB	GGT1	yhdW	ABCB9
pstS	ABCB5	rlpB	ABCB4
tbpA	ABCG4	pepD	NP_001027537
rlpB	ABCA12	fliY	ABCG4
hisJ	ABCB4	tbpA	ABCB6
ybeJ	ABCA10	gsp	GGTLC1
fkpA	YY1	pepB	XP_003960856
ptr	MME	ybeJ	ABCA5
fhuA	ABCG8	artJ	ABCA12
hisJ	ABCA9	dppA	DHDDS
btuE	TXNRD3	btuE	GSTZ1
pepA	NP_001027537	nikA	ABCA5
pepA	XP_001129377	rimI	OSGEPL1
argT	ABCA10	pepD	XP_003960853
yfcG	GGT5	yadT	ABCC4
pgm	GALT	sapA	ABCA5
ybeQ	SYVN1	pstS	ABCC9
sapA	ABCB8	rlpB	LARS2
rlpB	ABCB9	fhuD	ABCB6
argT	ABCC11	fhuA	ABCC9
gsp	XP_003846351	fepB	ABCB1
ushA	GMPS	yhdW	ABCB4
yihT	PFKL	btuB	ABCG4
fepB	ABCA5	hisJ	ABCA6
rseA	HTRA2	fhuD	ABCC9
gdhA	GOT1	yfcG	GGTLC1
phnD	ABCC8	artJ	ABCA10
livJ	ABCB1	secA	ALPI
nikA	ABCC9	tauA	ABCA2
fhuD	ABCG1	artI	ABCB8
tauD	XP_003960853	artJ	ABCC6
ybeQ	UBE2J1	ppiA	CANX
fliY	ABCC4	ushA	PDE8A
ygjD	TP53RK	ggt	LAP3
gsiB	ASRGL1	nikA	ABCG1
ptr	NPPB	pepN	XP_003846351
btuE	NP_001027537	nikA	ABCG4
ptr	APP	rlpB	ABCC8
yihT	KHK	artI	ABCC3
tauA	ABCA5	fepB	ABCA12
ushA	ENTPD4	btuD	GPX5
phnD	ABCC3	ushA	DCTD
fepB	ABCB9	artI	ABCA12
oxyR	SOD2	pepA	GGTLC1
phnD	ABCA10	gadB	XP_001129377
pepN	NP_001027537	folE	ALPPL2
gor	XP_001129377	pepD	NP_005256
gshB	GGTLC1	glpQ	SLC37A2
fepB	ABCA2	glpQ	SLC37A3
sapA	ABCB4	hisJ	ABCB5
pepA	GGTLC1	yadT	ABCG4
ppiA	PRLR	blc	LEPR
gshB	XP_003960853	pstS	TAP2
fepA	ABCC8	nikA	ABCC4
rlpB	ABCA2	pstS	ABCA10
nikA	ABCB9	pepB	XP_001129377
gor	GGTLC1	pstS	ABCC3
pepB	NP_001027537	ybeJ	ABCA2
sodB	TNF	gst	XP_003960854
phnD	ABCA2	gor	XP_003960856
sapA	ABCC4	argT	ABCB9
btuE	GSTA2	ansB	GOT2
fhuD	ABCA2	argT	ABCB5
tbpA	ABCC4	glgA	ALPPL2
katE	SOD2	artI	ABCC8
artJ	ABCB9	sapA	ABCG4
ggt	GSTZ1	tauA	ABCB5
fepB	ABCB4	fepB	ABCB6
cysP	NOS3	livK	ABCB1
nikA	ABCC8	ushA	ENTPD8
mtlD	MPI	pepD	GGT1
yhdW	ABCA9	dnaG	OSGEPL1
nikA	ABCC6	fepA	ABCB9
livK	ABCG8	gst	GPX4
fliY	ABCA9	ushA	MPP4
livK	ABCA6	katG	SOD2
gst	XP_003960853	artJ	ABCA2
gsp	GPX4	livJ	ABCG1
cysP	NDOR1	fepB	ABCC9
sapA	ABCG1	fepA	ABCA6
nikA	ABCA12	fepB	ABCG4
dsbA	ALPPL2	tbpA	ABCB8
artI	ABCA10	znuA	ABCA12
fliY	ABCB1	yfcG	GGT1
tbpA	ABCB4	phnD	ABCB8
tbpA	ABCG2	glnH	ABCC6
glnH	ABCA5	fhuA	TAP2
argT	ABCB4	fhuD	ABCA10
sitA	ABCB6	pepN	GGTLC1
pepN	XP_003960854	livJ	ABCA5
phnD	ABCA9	gdhA	ASNS
btuE	ABCG4	gdhA	ALDH5A1
ybhE	G6PD	livJ	ABCB5
hisJ	ABCB1	fepB	ABCA10
gsp	GPX5	yhdW	ABCA6
fixA	ACAD11	glnH	ABCC3
gshB	XP_003960854	ybeJ	ABCG2
artI	ABCA2	argT	ABCB8
hisJ	ABCA12	hisJ	ABCC8
pepN	GGTLC1	fhuA	ABCC11
manA	PFKL	sodB	PRDX4
pepA	GGT5	rlpB	ABCB5
folE	ALPI	tauA	ABCA6
fepA	HSD17B11	htrA	HTRA2
glnH	ABCB9	pepB	XP_003960853
fhuA	ABCA10	gdhA	OGDH
gshB	GPX5	ppiA	PRL
gdhA	AMT	fepA	ABCG1
yhdW	ABCC4	livK	ABCA2
ybeJ	ABCA12	degS	PINK1
pepB	GGT5	pstS	ABCA9
manX	MPI	hisJ	ABCC11
sapA	ABCB9	fliY	ABCA5
pepD	XP_003960856	tbpA	ABCB9
fhuD	ABCC6	pepD	XP_003846351
livK	ABCB5	sbp	EEF1A2
pstS	ABCB1	rlpB	ABCG1
fepB	ABCC11	btuE	XP_003960856
ybeJ	ABCB9	livJ	ABCB4
gadB	GGT1	fepA	ABCB8
ybeJ	ABCB4	argT	ABCA9
rlpB	ABCA10	ybeJ	ABCA6
hisJ	ABCB8	pepB	GGTLC1
nikA	ABCB8	artJ	ABCC9
btuE	XP_003846351	cysP	POR
rlpB	ABCC9	ushA	AK2
yfcG	GPX5	yaeT	MRPS2
ushA	ATIC	tbpA	ABCA5
fhuD	ABCG4	btuE	XP_003960854
rlpB	TAP2	ybeJ	ABCB5
znuA	ABCA6	phnD	ABCA5
fliY	ABCG1	cysP	TAP2
gst	XP_003846351	livJ	ABCA2
creC	ALPPL2	sodA	GPX4
artI	ABCB1	sodA	GPX5
sodB	ACO2	yfcG	GPX4
fepA	BDH2	pepD	GGT5
manA	PFKFB4	ptr	INS-IGF2
galM	UXS1	fkpA	PPIA
pstS	ABCA12	fliY	ABCC10
glnH	ABCC4	livK	ABCA10
gsp	XP_003960854	yfcG	NP_001027537
btuE	ALOX5	sapA	ABCB5
livK	ABCA9	tauD	GGT5
malS	GBE1	ushA	CASK
fhuD	TAP2	sapA	ABCB1
argT	ABCB6	tbpA	ABCG1
degS	CFH	tauA	ABCA12
livK	ABCA5	gshB	GPX4
fhuA	ABCB4	livJ	ABCG4
pepN	GGT5	fhuA	ABCG4
yaeT	DHDDS	gadB	XP_003960853
argT	ABCA6	btuE	GGTLC1
rlpB	ABCC6	gadB	GGTLC1
ptr	UBA52	degS	MAPK14
ygjD	EMCN	ushA	MPP6
yhdW	ABCC11	artJ	ABCB1
gor	GGT1	fepA	HSD17B8
livJ	ABCC11	livK	ABCC11
artI	ABCB5	tbpA	TAP2
galU	GALT	yhdW	ABCB1
fhuD	ABCA9	phnD	ABCA6
gdhA	ALDH9A1	yhdW	ABCB8
fepA	ACSM3	fhuD	ABCB8
gor	GGT5	yccZ	ACP1
argT	ABCB1	phnD	ABCB4
gst	GGTLC1	ushA	AK1
ybeJ	ABCC11	rlpB	ABCC4
cysP	ABCB1	pepA	GGT1
ymcA	ACP1	yfcG	XP_001129377
pepD	GGTLC1	sitA	ABCC4
glnH	ABCA10	recB	IDE
pstS	ABCB4	gor	XP_003960854
livK	ABCB4	phnD	ABCC4
fhuA	ABCB1	ptr	TGFA
fhuD	ABCG8	ushA	AMPD1
artI	ABCC4	ushA	MPP2
ygjD	ANKAR	cpsG	MPI
glnH	ABCG1	tbpA	ABCA6
tbpA	ABCC9	tbpA	ABCC3
glnH	ABCA12	rlpB	ABCG4
ggt	DLD	fhuD	ABCC8
pstS	ABCB6	btuE	XP_001129377
fhuD	ABCB4	ybhE	H6PD
artI	ABCA6	fliY	ABCB6
livK	ABCC10	gadB	XP_003960856
tbpA	ABCC6	gdhA	GOT2
fhuD	ABCB9	folA	DLD
gadB	NP_005256	pstS	ABCA6
nikA	ABCA6	manY	MPI
artI	ABCC9	fepB	ABCG8
pepD	XP_001129377	rlpB	ABCA6
yhdW	ABCA2	tauD	XP_003960856
cysP	ABCB5	fhuA	ABCB5
fepA	SDR9C7	gshB	XP_003846351
glnH	TAP2	gadB	GGT5
fepB	ABCG1	fliY	ABCB4
tbpA	ABCB1	fliY	ABCB5
phnD	ABCB5	ushA	AK5
yajF	MPI	fepB	ABCC8
artJ	ABCC8	yfcG	GGTLC1
yfcG	XP_003960856	livK	ABCB8
yddB	ABCD1	folA	AMT
fliY	ABCB8	ybeJ	ABCC9
tauA	TAP2	fepA	ACSM5
tauA	ABCB6	livJ	ABCA6
phnD	ABCB1	ushA	NMNAT2
gor	XP_003960853	ybeJ	ABCC4
ansB	GOT1	pepN	XP_003960853
manA	ITGA2B	gst	XP_003960856
folA	PDPR	ushA	ENTPD1
fepA	ABCC9	hisJ	ABCC9
ggt	TXNRD3	yhdW	ABCC6
yjeE	OSGEPL1	pepA	XP_003846351
fhuD	ABCA6	gst	NP_005256
creC	ALPI	gdhA	ALDH1A1
pgi	MPI	tauD	XP_003846351
artJ	ABCB6	fhuD	ABCA12
artI	ABCB4	artJ	ABCC4
pstS	ABCB8	btuE	ABCG1
artI	ABCC6	ushA	IMPDH1
ybeQ	OS9	sapA	ABCA10
ushA	AMPD3	ushA	CD38
pstS	ABCC8	gor	GPX5
ybeJ	ABCC3	fixA	ACADM
glnH	ABCA9	livJ	TAP2
artI	ABCB9	sitA	ABCC9
gdhA	CTH	fliY	ABCG8
glgA	ALPI	fepB	ABCA6
btuE	DLD	ppiA	YY1
fepA	PECR	fhuA	ABCB6
fliY	ABCA6	btuE	GGT1
pepA	XP_003960853	livJ	ABCA10
tauD	NP_001027537	gst	GGT5
glmM	MPI	glnH	ABCG2
livK	ABCA12	fepB	ABCC6
fliY	ABCG2	fliY	ABCC9
cysP	ABCB4	tauD	GGTLC1
glpQ	SLC37A4	blc	APOA2
speA	ARG2	znuA	ABCA9
artI	ABCC11	gst	GPX5
pepA	XP_003960854	gshB	XP_003960856
rlpB	ABCA9	ggt	GPX4
phnD	ABCC11	pfkA	MPI
fhuA	ABCB9	ybeJ	TAP2
fepB	ACSM5	ybeJ	ABCB8
glnH	ABCB4	glnH	ABCA2
degS	APP	gor	XP_003846351
pstS	ABCC11	gadB	NP_001027537
ybeQ	DERL1	nikA	ABCA9
artJ	ABCB5	yfcG	XP_003960854
pepB	NP_005256	fliY	ABCB9
livJ	ABCB8	soxR	SOD2
glnH	ABCA6	yfcG	XP_003846351
livK	ABCB9	surA	FBXO3
phnD	ABCA12	argT	ABCA12
pepN	GGT1	yeaZ	OSGEPL1
hisJ	ABCG2	fliY	ABCA10
tauD	GGT1	gor	GPX4
fhuD	ABCB1	folB	ALPPL2
pepA	XP_003960856	phnD	ABCC9
folA	E2F1	gdhA	PDPR
ushA	TYMS	oppA	ABCC8
flgG	ATP6V1B2	hyfA	NDUFS2
artI	ABCA9	nikA	ABCB4
artJ	ABCA9
		_ _ _ _ _

## Sheet: Salmonella enterica Typhi CT18
H. Identified Host Pathogen Interactions between human and Salmonella enterica subsp. enterica serovar Typhi CT18 proteins.
Salmonella Protein	Host Protein	Salmonella Protein	Host Protein
gor	NP_001027537	oppA	ABCB1
galE	GALT	glnH	ABCB4
btuE	XP_003960853	tolC	TOP2A
ybeJ	ABCC10	pstS	ABCC11
yfkN	GMPS	artJ	ABCB5
gor	GGTLC1	glnH	ABCA6
gst	XP_001129377	livK	ABCB9
artI	ABCG2	s5N	CANT1
pepD	GGTLC1	hisJ	ABCG2
artJ	ABCB4	pepN	GGT1
ppiA	SART3	fhuD	ABCB1
speA	AGMAT	pepA	XP_003960856
hyPr1	CDK2	folA	E2F1
s5N	PNP	hyPr1	TEN1-CDK3
yfkN	AK7	flgG	ATP6V1B2
aroQ	GOT2	artI	ABCA9
gshB	NP_005256	artJ	ABCA9
gst	GGT1	hisJ	ABCA10
fliK	ATP6V1B2	gst	GGTLC1
ybeJ	ABCB1	galT	GMPPB
gshB	NP_001027537	glnH	ABCB6
btuE	GGT5	btuF	ABCB6
oppA	ABCG1	s5N	ENTPD4
yfkN	ENTPD1	galT	UXS1
glnH	ABCB1	artJ	ABCA6
argT	ABCC4	artI	ABCB6
folA	TYMS	ggt	GPX5
yfkN	AK1	iroN	HSD17B8
pnbA	PRIMA1	sodB	NFKB1
hisJ	ABCB6	artJ	ABCC11
tbpA	ABCA9	ppiA	FKBP2
iroN	ACSS2	gdhA	ALDH3B2
btuE	MGST2	s5N	AK5
gshB	XP_001129377	ybeJ	ABCA9
fliY	ABCC3	btuE	SOD2
pepN	XP_001129377	fhuD	ABCC11
sbp	ABCB9	btuE	GGTLC1
ppiC	FKBP1A	btuE	NP_005256
oppA	ABCB8	livK	ABCC3
pepN	XP_003960856	ppiD	FKBP1A
cysP	EEF1A2	hisJ	ABCC4
cysP	CBS	livK	TAP2
s5N	AK7	argT	ABCA2
wza	ACP1	tbpA	ABCB5
nagB	MPI	tbpA	ABCA10
tesA	ABCB1	tbpA	ABCA12
fliY	ABCC11	galM	GALT
oppA	ABCG4	ahpC	SOD2
galK	GALT	gshB	GGT5
sbp	ABCB5	gshA	XP_001129377
ppiA	P3H1	gdhA	ALDH4A1
gshA	NP_001027537	hyPr1	STK16
pepN	NP_005256	artI	ABCA5
argT	ABCG2	malS	PYGB
fliE	ATP6V1B2	glnH	ABCC11
folA	TXNRD3	fliY	ABCA12
fkpA	ACVR1	gst	NP_001027537
gshA	GGTLC1	katE	GPX5
galT	B4GALT2	manZ	MPI
gdhA	CS	gdhA	ALDH3A1
gshB	GGTLC1	gshA	GGTLC1
folA	ATIC	livK	ABCG1
recD	IDE	hisJ	ABCB9
fhuD	ABCB5	sapA	ABCA9
pepA	NP_005256	rpoD	OSGEPL1
gdhA	ALDH3B1	hisJ	ABCA2
artJ	ABCA5	livK	ABCG4
pnbA	HSPG2	mppA	ABCA9
gor	NP_005256	cysP	ABCB9
livK	ABCB6	glnH	ABCC9
ptr	NPPA	pnbA	CYP3A4
katE	GPX4	tesA	ABCG2
s5N	ENTPD8	artJ	ABCB8
secA	ALPPL2	btuD	GPX4
gshB	GGT1	sapA	ABCC6
pstS	ABCB5	fliY	ABCC8
tbpA	ABCG4	tesA	RDH8
hisJ	ABCB4	sitA	ABCB8
ybeJ	ABCA10	oppA	ABCB4
fkpA	YY1	glnH	ABCB8
gshA	GGT1	ppiA	BSG
ptr	MME	pepD	XP_003960854
s5N	AMPD1	ybeJ	ABCB6
hisJ	ABCA9	tbpA	ABCA2
btuE	TXNRD3	glnH	ABCB5
pepA	NP_001027537	fliY	ABCA2
pepA	XP_001129377	ggt	DPEP1
argT	ABCA10	flgH	ATP6V1B2
pgm	GALT	pepD	NP_001027537
sapA	ABCB8	fliY	ABCG4
yfkN	DCTD	tbpA	ABCB6
iroN	BDH2	gshA	GGT5
argT	ABCC11	ybeJ	ABCA5
galT	LALBA	artJ	ABCA12
pnbA	NRXN1	btuE	GSTZ1
fhuD	ABCG1	mppA	ABCA5
tesA	HSD17B11	artJ	ABCG2
oppA	ABCB5	rimI	OSGEPL1
fliY	ABCC4	pepD	XP_003960853
ygjD	TP53RK	pstS	ABCC9
ptr	NPPB	sapA	ABCA5
btuE	NP_001027537	rlpB	LARS2
ptr	APP	fhuD	ABCB6
gshA	XP_003846351	yfkN	PDE8A
gshA	NP_005256	gshA	XP_003960854
oxyR	SOD2	hisJ	ABCA6
pepN	NP_001027537	fhuD	ABCC9
gor	XP_001129377	yfkN	TYMS
gshB	GGTLC1	artJ	ABCA10
iroN	ACSM5	secA	ALPI
sapA	ABCB4	ompL	KHK
vexA	TGDS	artJ	ABCC6
pepA	GGTLC1	artI	ABCB8
ppiA	PRLR	ppiA	CANX
gshB	XP_003960853	ggt	LAP3
sitA	ABCA10	mppA	ABCG1
gor	GGTLC1	pepN	XP_003846351
hyPr1	TSSK3	artI	ABCC3
sodB	TNF	btuD	GPX5
pnbA	NGF	artI	ABCA12
btuE	GSTA2	pepA	GGTLC1
tbpA	ABCC4	pepD	NP_005256
galF	GALT	folE	ALPPL2
katE	SOD2	glpQ	SLC37A2
pnbA	CES5A	s5N	PDE8A
yfkN	AMPD3	hisJ	ABCB5
artJ	ABCB9	blc	LEPR
yfkN	ENPP1	pstS	TAP2
ggt	GSTZ1	fliC	ATP6V1B2
cysP	NOS3	pstS	ABCA10
argT	ABCC8	appA	ABCA12
fkpA	PIN1	ybeJ	ABCA2
livK	ABCG8	gst	XP_003960854
T1SS	ABCB5	appA	ABCA9
sitA	ABCA5	argT	ABCB9
tsaB	OSGEPL1	gor	XP_003960856
fliY	ABCA9	ansB	GOT2
livK	ABCA6	argT	ABCB5
gst	XP_003960853	artI	ABCC8
cysP	NDOR1	sapA	ABCG4
iroN	SOD2	livK	ABCB1
sapA	ABCG1	appA	ABCB1
artI	ABCA10	pepD	GGT1
s5N	ENTPD1	dnaG	OSGEPL1
fliY	ABCB1	gst	GPX4
tbpA	ABCG2	katG	SOD2
tbpA	ABCB4	artJ	ABCA2
appA	ABCA6	tbpA	ABCB8
glnH	ABCA5	znuA	ABCA12
argT	ABCB4	glnH	ABCC6
sitA	ABCB6	pepN	GGTLC1
s5N	TYMS	gdhA	ASNS
iroN	ACSM3	tesA	ABCA6
sodB	GPX4	glnH	ABCC3
pepN	XP_003960854	ybeJ	ABCG2
ybhE	G6PD	argT	ABCB8
hisJ	ABCB1	fhuD	ABCC3
gshB	XP_003960854	hisJ	ABCC8
artI	ABCA2	sodB	PRDX4
hisJ	ABCA12	pnbA	CES3
pepN	GGTLC1	yfkN	ENTPD4
pepA	GGT5	s5N	ENPP1
folE	ALPI	ppiA	PRL
glnH	ABCB9	livK	ABCA2
hyPr1	RIPK3	tesA	ABCB6
gdhA	AMT	pstS	ABCA9
gshB	GPX5	hisJ	ABCC11
ybeJ	ABCA12	s5N	AMPD3
manX	MPI	tbpA	ABCB9
pepD	XP_003960856	fliY	ABCA5
sapA	ABCB9	pepD	XP_003846351
flgB	ATP6V1B2	appA	ABCA5
sbp	ABCB1	yfkN	AK5
livK	ABCB5	sbp	EEF1A2
pstS	ABCB1	btuE	XP_003960856
ybeJ	ABCB9	tesA	ABCG4
ybeJ	ABCB4	sodB	GPX5
mppA	ABCG4	argT	ABCA9
hisJ	ABCB8	s5N	ATIC
btuE	XP_003846351	ybeJ	ABCA6
yfcG	GPX5	artJ	ABCC9
fhuD	ABCG4	cysP	POR
mppA	ABCB9	tbpA	ABCA5
argT	ABCC9	btuE	XP_003960854
fliY	ABCG1	ybeJ	ABCB5
oppA	ABCC6	s5N	CD38
flgC	ATP6V1B2	galT	PGM2
gst	XP_003846351	s5N	DCTD
artI	ABCB1	cysP	TAP2
sodB	ACO2	sodA	GPX4
fepA	BDH2	sodA	GPX5
galM	UXS1	yfcG	GPX4
pstS	ABCA12	tesA	ABCB5
glnH	ABCC4	pepD	GGT5
livK	ABCA9	ptr	INS-IGF2
btuE	ALOX5	fkpA	PPIA
yfkN	AMPD1	livK	ABCA10
malS	GBE1	sapA	ABCB5
oppA	ABCB9	sapA	ABCB1
argT	ABCB6	tbpA	ABCG1
livK	ABCA5	gshB	GPX4
tesA	ABCA9	iroN	PECR
sbp	ABCB4	btuE	GGTLC1
pepN	GGT5	pnbA	APP
mppA	ABCB5	fepA	HSD17B8
yaeT	DHDDS	artJ	ABCB1
argT	ABCA6	livK	ABCC11
gshA	XP_003960853	tbpA	TAP2
ygjD	EMCN	btuF	ABCG1
ptr	UBA52	s5N	NMNAT2
mppA	ABCB4	fhuD	ABCB8
gor	GGT1	mppA	ABCB1
artI	ABCB5	sitA	ABCC4
galU	GALT	yfkN	ATIC
gdhA	ALDH9A1	recB	IDE
flgD	ATP6V1B2	pepA	GGT1
tolC	TOP2B	gor	XP_003960854
pnbA	GUSB	tesA	ABCA10
gor	GGT5	ptr	TGFA
argT	ABCB1	tbpA	ABCA6
appA	ABCB4	tbpA	ABCC3
gst	GGTLC1	fhuD	ABCC8
tesA	ABCB4	ybhE	H6PD
cysP	ABCB1	btuE	XP_001129377
ybeJ	ABCC11	fliY	ABCB6
pepD	GGTLC1	gdhA	GOT2
pstS	ABCB4	btuE	ABCB6
glnH	ABCA10	pstS	ABCA6
livK	ABCB4	folA	DLD
surA	FKBP1A	tesA	SDR9C7
fhuD	ABCG8	tesA	RDH5
sodC	SOD2	aroQ	GOT1
artI	ABCC4	hyPr1	CDK5
appA	ABCB6	gshB	XP_003846351
ygjD	ANKAR	fliY	ABCB4
glnH	ABCG1	flgE	ATP6V1B2
mppA	ABCC6	fliY	ABCB5
glnH	ABCA12	livK	ABCB8
ggt	DLD	folA	AMT
pstS	ABCB6	ybeJ	ABCC9
fhuD	ABCB4	fepA	ACSM5
yliB	ASRGL1	yhjM	GBA3
artI	ABCA6	pepN	XP_003960853
livK	ABCC10	ybeJ	ABCC4
tbpA	ABCC6	gst	XP_003960856
fhuD	ABCB9	hisJ	ABCC9
artI	ABCC9	pepA	XP_003846351
pepD	XP_001129377	gst	NP_005256
cysP	ABCB5	tbpA	ABCG8
fepA	SDR9C7	gdhA	ALDH1A1
glnH	TAP2	ugd	GALT
gshA	XP_003960856	artJ	ABCC4
tbpA	ABCB1	btuE	ABCG1
artJ	ABCC8	gor	GPX5
tbpA	ABCC8	yfkN	CD38
fliY	ABCB8	sbp	TAP2
s5N	AK1	fliY	ABCG8
tesA	ABCA5	ppiA	YY1
oppA	ABCA9	btuE	GGT1
gor	XP_003960853	yfkN	CANT1
ansB	GOT1	gst	GGT5
folA	PDPR	glnH	ABCG2
ggt	TXNRD3	fliY	ABCC9
pgi	MPI	pnbA	UGT1A7
s5N	GMPS	blc	APOA2
artJ	ABCB6	vexA	UXS1
artI	ABCB4	gst	GPX5
tesA	ABCG1	tesA	ABCA2
pstS	ABCB8	ggt	GPX4
artI	ABCC6	gshB	XP_003960856
ybeJ	ABCC3	pfkA	MPI
glnH	ABCA9	ybeJ	TAP2
bglX	GBA3	ybeJ	ABCB8
iroN	SDR9C7	pnbA	CES1
artI	ABCB9	glnH	ABCA2
pnbA	COLQ	pstS	ABCG1
btuE	DLD	gor	XP_003846351
yfkN	ENTPD8	flgF	ATP6V1B2
fepA	PECR	oppA	ABCA5
fliY	ABCA6	fliY	ABCB9
pepA	XP_003960853	mppA	ABCB8
livK	ABCA12	soxR	SOD2
glmM	MPI	yfkN	PNP
cysP	ABCB4	pstS	ABCC6
fliY	ABCG2	surA	FBXO3
glpQ	SLC37A4	argT	ABCA12
speA	ARG2	fliY	ABCA10
iroN	ISCA2	gor	GPX4
artI	ABCC11	yfkN	NMNAT2
pepA	XP_003960854	tesA	SDR16C5
pnbA	DLG4	InvG	ATP6V1B2
		_ _ _ _ _

## Sheet: Salmonella enterica Typhi Ty2
I. Identified Host Pathogen Interactions between human and Salmonella enterica subsp. enterica serovar Typhi Ty2 proteins.
Salmonella Protein	Host Protein	Salmonella Protein	Host Protein
gor	NP_001027537	oppA	ABCB1
galE	GALT	glnH	ABCB4
btuE	XP_003960853	tolC	TOP2A
ybeJ	ABCC10	pstS	ABCC11
yfkN	GMPS	artJ	ABCB5
gor	GGTLC1	glnH	ABCA6
gst	XP_001129377	livK	ABCB9
artI	ABCG2	s5N	CANT1
pepD	GGTLC1	hisJ	ABCG2
artJ	ABCB4	pepN	GGT1
ppiA	SART3	fhuD	ABCB1
speA	AGMAT	pepA	XP_003960856
hyPr1	CDK2	folA	E2F1
s5N	PNP	hyPr1	TEN1-CDK3
yfkN	AK7	flgG	ATP6V1B2
aroQ	GOT2	artI	ABCA9
gshB	NP_005256	artJ	ABCA9
gst	GGT1	hisJ	ABCA10
fliK	ATP6V1B2	gst	GGTLC1
ybeJ	ABCB1	galT	GMPPB
gshB	NP_001027537	glnH	ABCB6
btuE	GGT5	btuF	ABCB6
oppA	ABCG1	s5N	ENTPD4
yfkN	ENTPD1	galT	UXS1
glnH	ABCB1	artJ	ABCA6
argT	ABCC4	artI	ABCB6
folA	TYMS	ggt	GPX5
yfkN	AK1	iroN	HSD17B8
pnbA	PRIMA1	sodB	NFKB1
hisJ	ABCB6	artJ	ABCC11
tbpA	ABCA9	ppiA	FKBP2
iroN	ACSS2	gdhA	ALDH3B2
btuE	MGST2	s5N	AK5
gshB	XP_001129377	ybeJ	ABCA9
fliY	ABCC3	btuE	SOD2
pepN	XP_001129377	fhuD	ABCC11
sbp	ABCB9	btuE	GGTLC1
ppiC	FKBP1A	btuE	NP_005256
oppA	ABCB8	livK	ABCC3
pepN	XP_003960856	ppiD	FKBP1A
cysP	EEF1A2	hisJ	ABCC4
cysP	CBS	livK	TAP2
s5N	AK7	argT	ABCA2
wza	ACP1	tbpA	ABCB5
nagB	MPI	tbpA	ABCA10
tesA	ABCB1	tbpA	ABCA12
fliY	ABCC11	galM	GALT
oppA	ABCG4	ahpC	SOD2
galK	GALT	gshB	GGT5
sbp	ABCB5	gshA	XP_001129377
ppiA	P3H1	gdhA	ALDH4A1
gshA	NP_001027537	hyPr1	STK16
pepN	NP_005256	artI	ABCA5
argT	ABCG2	malS	PYGB
fliE	ATP6V1B2	glnH	ABCC11
folA	TXNRD3	fliY	ABCA12
fkpA	ACVR1	gst	NP_001027537
gshA	GGTLC1	katE	GPX5
galT	B4GALT2	manZ	MPI
gdhA	CS	gdhA	ALDH3A1
gshB	GGTLC1	gshA	GGTLC1
folA	ATIC	livK	ABCG1
recD	IDE	hisJ	ABCB9
fhuD	ABCB5	sapA	ABCA9
pepA	NP_005256	rpoD	OSGEPL1
gdhA	ALDH3B1	hisJ	ABCA2
artJ	ABCA5	livK	ABCG4
pnbA	HSPG2	mppA	ABCA9
gor	NP_005256	cysP	ABCB9
livK	ABCB6	glnH	ABCC9
ptr	NPPA	pnbA	CYP3A4
katE	GPX4	tesA	ABCG2
s5N	ENTPD8	artJ	ABCB8
secA	ALPPL2	btuD	GPX4
gshB	GGT1	sapA	ABCC6
pstS	ABCB5	fliY	ABCC8
tbpA	ABCG4	tesA	RDH8
hisJ	ABCB4	sitA	ABCB8
ybeJ	ABCA10	oppA	ABCB4
fkpA	YY1	glnH	ABCB8
gshA	GGT1	ppiA	BSG
ptr	MME	pepD	XP_003960854
s5N	AMPD1	ybeJ	ABCB6
hisJ	ABCA9	tbpA	ABCA2
btuE	TXNRD3	glnH	ABCB5
pepA	NP_001027537	fliY	ABCA2
pepA	XP_001129377	ggt	DPEP1
argT	ABCA10	flgH	ATP6V1B2
pgm	GALT	pepD	NP_001027537
sapA	ABCB8	fliY	ABCG4
yfkN	DCTD	tbpA	ABCB6
iroN	BDH2	gshA	GGT5
argT	ABCC11	ybeJ	ABCA5
galT	LALBA	artJ	ABCA12
pnbA	NRXN1	btuE	GSTZ1
fhuD	ABCG1	mppA	ABCA5
tesA	HSD17B11	artJ	ABCG2
oppA	ABCB5	rimI	OSGEPL1
fliY	ABCC4	pepD	XP_003960853
ygjD	TP53RK	pstS	ABCC9
ptr	NPPB	sapA	ABCA5
btuE	NP_001027537	rlpB	LARS2
ptr	APP	fhuD	ABCB6
gshA	XP_003846351	yfkN	PDE8A
gshA	NP_005256	gshA	XP_003960854
oxyR	SOD2	hisJ	ABCA6
pepN	NP_001027537	fhuD	ABCC9
gor	XP_001129377	yfkN	TYMS
gshB	GGTLC1	artJ	ABCA10
iroN	ACSM5	secA	ALPI
sapA	ABCB4	ompL	KHK
vexA	TGDS	artJ	ABCC6
pepA	GGTLC1	artI	ABCB8
ppiA	PRLR	ppiA	CANX
gshB	XP_003960853	ggt	LAP3
sitA	ABCA10	mppA	ABCG1
gor	GGTLC1	pepN	XP_003846351
hyPr1	TSSK3	artI	ABCC3
sodB	TNF	btuD	GPX5
pnbA	NGF	artI	ABCA12
btuE	GSTA2	pepA	GGTLC1
tbpA	ABCC4	pepD	NP_005256
galF	GALT	folE	ALPPL2
katE	SOD2	glpQ	SLC37A2
pnbA	CES5A	s5N	PDE8A
yfkN	AMPD3	hisJ	ABCB5
artJ	ABCB9	blc	LEPR
yfkN	ENPP1	pstS	TAP2
ggt	GSTZ1	fliC	ATP6V1B2
cysP	NOS3	pstS	ABCA10
argT	ABCC8	appA	ABCA12
fkpA	PIN1	ybeJ	ABCA2
livK	ABCG8	gst	XP_003960854
T1SS	ABCB5	appA	ABCA9
sitA	ABCA5	argT	ABCB9
tsaB	OSGEPL1	gor	XP_003960856
fliY	ABCA9	ansB	GOT2
livK	ABCA6	argT	ABCB5
gst	XP_003960853	artI	ABCC8
cysP	NDOR1	sapA	ABCG4
iroN	SOD2	livK	ABCB1
sapA	ABCG1	appA	ABCB1
artI	ABCA10	pepD	GGT1
s5N	ENTPD1	dnaG	OSGEPL1
fliY	ABCB1	gst	GPX4
tbpA	ABCG2	katG	SOD2
tbpA	ABCB4	artJ	ABCA2
appA	ABCA6	tbpA	ABCB8
glnH	ABCA5	znuA	ABCA12
argT	ABCB4	glnH	ABCC6
sitA	ABCB6	pepN	GGTLC1
s5N	TYMS	gdhA	ASNS
iroN	ACSM3	tesA	ABCA6
sodB	GPX4	glnH	ABCC3
pepN	XP_003960854	ybeJ	ABCG2
ybhE	G6PD	argT	ABCB8
hisJ	ABCB1	fhuD	ABCC3
gshB	XP_003960854	hisJ	ABCC8
artI	ABCA2	sodB	PRDX4
hisJ	ABCA12	pnbA	CES3
pepN	GGTLC1	yfkN	ENTPD4
pepA	GGT5	s5N	ENPP1
folE	ALPI	ppiA	PRL
glnH	ABCB9	livK	ABCA2
hyPr1	RIPK3	tesA	ABCB6
gdhA	AMT	pstS	ABCA9
gshB	GPX5	hisJ	ABCC11
ybeJ	ABCA12	s5N	AMPD3
manX	MPI	tbpA	ABCB9
pepD	XP_003960856	fliY	ABCA5
sapA	ABCB9	pepD	XP_003846351
flgB	ATP6V1B2	appA	ABCA5
sbp	ABCB1	yfkN	AK5
livK	ABCB5	sbp	EEF1A2
pstS	ABCB1	btuE	XP_003960856
ybeJ	ABCB9	tesA	ABCG4
ybeJ	ABCB4	sodB	GPX5
mppA	ABCG4	argT	ABCA9
hisJ	ABCB8	s5N	ATIC
btuE	XP_003846351	ybeJ	ABCA6
yfcG	GPX5	artJ	ABCC9
fhuD	ABCG4	cysP	POR
mppA	ABCB9	tbpA	ABCA5
argT	ABCC9	btuE	XP_003960854
fliY	ABCG1	ybeJ	ABCB5
oppA	ABCC6	s5N	CD38
flgC	ATP6V1B2	galT	PGM2
gst	XP_003846351	s5N	DCTD
artI	ABCB1	cysP	TAP2
sodB	ACO2	sodA	GPX4
fepA	BDH2	sodA	GPX5
galM	UXS1	yfcG	GPX4
pstS	ABCA12	tesA	ABCB5
glnH	ABCC4	pepD	GGT5
livK	ABCA9	ptr	INS-IGF2
btuE	ALOX5	fkpA	PPIA
yfkN	AMPD1	livK	ABCA10
malS	GBE1	sapA	ABCB5
oppA	ABCB9	sapA	ABCB1
argT	ABCB6	tbpA	ABCG1
livK	ABCA5	gshB	GPX4
tesA	ABCA9	iroN	PECR
sbp	ABCB4	btuE	GGTLC1
pepN	GGT5	pnbA	APP
mppA	ABCB5	fepA	HSD17B8
yaeT	DHDDS	artJ	ABCB1
argT	ABCA6	livK	ABCC11
gshA	XP_003960853	tbpA	TAP2
ygjD	EMCN	btuF	ABCG1
ptr	UBA52	s5N	NMNAT2
mppA	ABCB4	fhuD	ABCB8
gor	GGT1	mppA	ABCB1
artI	ABCB5	sitA	ABCC4
galU	GALT	yfkN	ATIC
gdhA	ALDH9A1	recB	IDE
flgD	ATP6V1B2	pepA	GGT1
tolC	TOP2B	gor	XP_003960854
pnbA	GUSB	tesA	ABCA10
gor	GGT5	ptr	TGFA
argT	ABCB1	tbpA	ABCA6
appA	ABCB4	tbpA	ABCC3
gst	GGTLC1	fhuD	ABCC8
tesA	ABCB4	ybhE	H6PD
cysP	ABCB1	btuE	XP_001129377
ybeJ	ABCC11	fliY	ABCB6
pepD	GGTLC1	gdhA	GOT2
pstS	ABCB4	btuE	ABCB6
glnH	ABCA10	pstS	ABCA6
livK	ABCB4	folA	DLD
surA	FKBP1A	tesA	SDR9C7
fhuD	ABCG8	tesA	RDH5
sodC	SOD2	aroQ	GOT1
artI	ABCC4	hyPr1	CDK5
appA	ABCB6	gshB	XP_003846351
ygjD	ANKAR	fliY	ABCB4
glnH	ABCG1	flgE	ATP6V1B2
mppA	ABCC6	fliY	ABCB5
glnH	ABCA12	livK	ABCB8
ggt	DLD	folA	AMT
pstS	ABCB6	ybeJ	ABCC9
fhuD	ABCB4	fepA	ACSM5
yliB	ASRGL1	yhjM	GBA3
artI	ABCA6	pepN	XP_003960853
livK	ABCC10	ybeJ	ABCC4
tbpA	ABCC6	gst	XP_003960856
fhuD	ABCB9	hisJ	ABCC9
artI	ABCC9	pepA	XP_003846351
pepD	XP_001129377	gst	NP_005256
cysP	ABCB5	tbpA	ABCG8
fepA	SDR9C7	gdhA	ALDH1A1
glnH	TAP2	ugd	GALT
gshA	XP_003960856	artJ	ABCC4
tbpA	ABCB1	btuE	ABCG1
artJ	ABCC8	gor	GPX5
tbpA	ABCC8	yfkN	CD38
fliY	ABCB8	sbp	TAP2
s5N	AK1	fliY	ABCG8
tesA	ABCA5	ppiA	YY1
oppA	ABCA9	btuE	GGT1
gor	XP_003960853	yfkN	CANT1
ansB	GOT1	gst	GGT5
folA	PDPR	glnH	ABCG2
ggt	TXNRD3	fliY	ABCC9
pgi	MPI	pnbA	UGT1A7
s5N	GMPS	blc	APOA2
artJ	ABCB6	vexA	UXS1
artI	ABCB4	gst	GPX5
tesA	ABCG1	tesA	ABCA2
pstS	ABCB8	ggt	GPX4
artI	ABCC6	gshB	XP_003960856
ybeJ	ABCC3	pfkA	MPI
glnH	ABCA9	ybeJ	TAP2
bglX	GBA3	ybeJ	ABCB8
iroN	SDR9C7	pnbA	CES1
artI	ABCB9	glnH	ABCA2
pnbA	COLQ	pstS	ABCG1
btuE	DLD	gor	XP_003846351
yfkN	ENTPD8	flgF	ATP6V1B2
fepA	PECR	oppA	ABCA5
fliY	ABCA6	fliY	ABCB9
pepA	XP_003960853	mppA	ABCB8
livK	ABCA12	soxR	SOD2
glmM	MPI	yfkN	PNP
cysP	ABCB4	pstS	ABCC6
fliY	ABCG2	surA	FBXO3
glpQ	SLC37A4	argT	ABCA12
speA	ARG2	fliY	ABCA10
iroN	ISCA2	gor	GPX4
artI	ABCC11	yfkN	NMNAT2
pepA	XP_003960854	tesA	SDR16C5
pnbA	DLG4	InvG	ATP6V1B2
		_ _ _ _ _

[truncated: 3 more sheets: Salmonella enterica Typhimurium, Vibrio cholerae N16961, Vibrio cholerae O395]
