# Supplementary material for: Investigating host-bacterial interactions among enteric pathogens
Source: BMC Genomics. 2019 Dec 27;20:1022. doi: 10.1186/s12864-019-6398-2 (PMC6935094; doi:10.1186/s12864-019-6398-2)
Supplement: Supplementary file 2 — Additional file 2. Network statistics for each of the human and bacterial proteins which were associated to the host-pathogen interaction (HPI) network. [file 12864_2019_6398_MOESM2_ESM.xlsx]

## Sheet: Sheet1
Additional File 2: Network statistics for each of the human and bacterial proteins which were associated to the host-pathogen interaction (HPI) network.
Name of the protein involved in HPI	E.coli EC4115		E. coli EDL933		E.coli Sakai		E. coli TW14359		E. coli MG1655		Shigella dysenteriae		Shigella flexneri		Salmonella enterica Typhi CT18		Salmonella enterica Typhi Ty2		Salmonella enterica Typhimurium		Vibrio cholerae N16961		Vibrio cholerae O395
	Degree	Betweenness	Degree	Betweenness	Degree	Betweenness	Degree	Betweenness	Degree	Betweenness	Degree	Betweenness	Degree	Betweenness	Degree	Betweenness	Degree	Betweenness	Degree	Betweenness	Degree	Betweenness	Degree	Betweenness
ABCC11	16	0.00183415	16	0.00181127	16	0.00181127	16	0.00181151	17	0.00195488	17	0.00344431	17	0.00361644	10	0.00070081	10	0.00070081	12	0.00103195	5	0.0017068	5	0.0016822
CCDC6	1	0	1	0	1	0	1	0	1	0	1	0	1	0	1	0	1	0	1	0	1	0	1	0
GUSB	0	0	1	0	1	0	1	0	1	0	1	0	1	0	1	0	1	0	1	0	1	0	1	0
NDOR1	1	0	1	0	1	0	1	0	1	0	1	0	1	0	1	0	1	0	1	0	1	0	1	0
ABCA5	17	0.00330224	17	0.00325503	17	0.00325503	17	0.00326147	18	0.00314695	17	0.00339985	15	0.00251099	13	0.00567444	13	0.00567444	14	0.00553524	10	0.0681239	10	0.0674379
NPPB	1	0	1	0	1	0	1	0	1	0	1	0	1	0	1	0	1	0	1	0	1	0	1	0
SEL1L3	0	0	0	0	0	0	0	0	0	0	0	0	0	0	0	0	0	0	4	0.3	4	0.3	4	0.3
SYVN1	0	0	1	0	1	0	1	0	1	0	1	0	1	0	1	0	1	0	1	0	1	0	1	0
AK1	1	0	1	0	1	0	1	0	1	0	1	0	1	0	2	5.32e-06	2	5.32e-06	3	3.48e-05	1	0	1	0
FKBP2	1	0	1	0	1	0	1	0	1	0	1	0	1	0	1	0	1	0	1	0	1	0	1	0
RDH5	0	0	0	0	0	0	0	0	0	0	0	0	0	0	1	0	1	0	1	0	1	0	1	0
CYP3A4	1	0	1	0	1	0	1	0	1	0	1	0	1	0	1	0	1	0	1	0	1	0	1	0
MPI	10	1	10	1	10	1	10	1	10	1	7	1	10	1	6	1	6	1	6	1	6	1	6	1
ITGA2B	1	0	1	0	1	0	1	0	1	0	1	0	1	0	1	0	1	0	1	0	1	0	1	0
COLQ	0	0	0	0	0	0	0	0	0	0	0	0	0	0	1	0	1	0	1	0	1	0	1	0
ASRGL1	1	0	1	0	1	0	1	0	1	0	1	0	1	0	1	0	1	0	1	0	1	0	1	0
SPTLC1	0	0	0	0	0	0	0	0	0	0	0	0	0	0	0	0	0	0	0	0	1	0	1	0
DPEP1	1	0	1	0	1	0	1	0	1	0	1	0	1	0	1	0	1	0	1	0	1	0	1	0
PFKL	2	0.6	2	0.6	2	0.6	2	0.6	2	0.6	1	0	2	0.6	2	0.6	2	0.6	2	0.6	2	0.6	2	0.6
TNF	1	0	1	0	1	0	1	0	1	0	1	0	1	0	1	0	1	0	1	0	2	0.0119048	2	0.0119048
NFKB1	1	0	1	0	1	0	1	0	1	0	1	0	1	0	1	0	1	0	1	0	2	0.0119048	2	0.0119048
BSG	1	0	1	0	1	0	1	0	1	0	1	0	1	0	1	0	1	0	1	0	1	0	1	0
NRXN1	0	0	0	0	0	0	0	0	0	0	0	0	0	0	1	0	1	0	1	0	1	0	1	0
PFKFB4	1	0	1	0	1	0	1	0	1	0	1	0	1	0	1	0	1	0	1	0	1	0	1	0
NOS3	1	0	1	0	1	0	1	0	1	0	1	0	1	0	1	0	1	0	1	0	1	0	1	0
DLD	3	0.144052	3	0.143354	3	0.143354	3	0.143334	3	0.144203	3	0.148258	3	0.219209	3	0.198313	3	0.198313	3	0.203443	2	0.0333333	2	0.0333333
ENTPD8	1	0	1	0	1	0	1	0	1	0	1	0	1	0	2	5.32e-06	2	5.32e-06	3	3.48e-05	1	0	1	0
IMPDH1	1	0	1	0	1	0	1	0	1	0	1	0	1	0	1	0	1	0	1	0	1	0	1	0
ALDH1A1	2	0.0152028	2	0.0152066	2	0.0152066	2	0.0152132	3	0.0171348	2	0.0116337	1	0	1	0	1	0	1	0	1	0	1	0
AMT	2	0.0439234	2	0.0434145	2	0.0434145	2	0.0434386	2	0.0455627	2	0.0368503	2	0.0932401	2	0.164368	2	0.164368	2	0.159374	2	0.159374	2	0.159374
XP_003846351	13	0.0154118	13	0.0153425	13	0.0153425	13	0.0153425	13	0.0154515	13	0.0160688	12	0.0156111	8	0.0131578	8	0.0131578	8	0.0127503	7	0.0222222	7	0.0222222
AMY2A	0	0	0	0	0	0	0	0	0	0	0	0	0	0	0	0	0	0	0	0	2	0.025	3	0.05
TEN1-CDK3	0	0	0	0	0	0	0	0	0	0	0	0	0	0	1	0	1	0	1	0	1	0	1	0
CBS	1	0	1	0	1	0	1	0	1	0	1	0	1	0	1	0	1	0	1	0	1	0	1	0
ABCG1	19	0.190176	19	0.189702	19	0.189702	19	0.189743	20	0.196285	19	0.192795	16	0.201041	12	0.176347	12	0.176347	14	0.188384	9	0.00902853	9	0.00891729
TOP2A	0	0	0	0	0	0	0	0	0	0	0	0	0	0	1	0	1	0	1	0	1	0	1	0
EMCN	1	0	1	0	1	0	1	0	1	0	1	0	1	0	1	0	1	0	1	0	1	0	1	0
CASK	1	0	1	0	1	0	1	0	1	0	1	0	1	0	1	0	1	0	1	0	1	0	1	0
GSTZ1	2	0.00717412	2	0.00716802	2	0.00716802	2	0.00716802	2	0.00709095	2	0.00757108	2	0.00767049	2	0.00870562	2	0.00870562	2	0.00836472	2	0.0333333	2	0.0333333
PRLR	1	0	1	0	1	0	1	0	1	0	1	0	1	0	1	0	1	0	1	0	1	0	1	0
ABCA6	22	0.0126843	22	0.0124968	22	0.0124968	22	0.0125536	23	0.0129456	22	0.0129733	21	0.013684	12	0.00410773	12	0.00410773	13	0.00403147	8	0.00786647	8	0.00764993
GBE1	1	0	1	0	1	0	1	0	1	0	1	0	1	0	1	0	1	0	1	0	2	0.166667	2	0.166667
TOP2B	0	0	0	0	0	0	0	0	0	0	0	0	0	0	1	0	1	0	1	0	1	0	1	0
ALPI	6	0.357143	6	0.357143	6	0.357143	6	0.357143	6	0.357143	5	0.333333	6	0.357143	2	0.166667	2	0.166667	2	0.166667	2	0.166667	2	0.166667
ABCC4	17	0.127371	17	0.12763	17	0.12763	17	0.127493	15	0.106764	17	0.128813	17	0.181495	9	0.00087307	9	0.00087307	9	0.00076052	4	0.00099787	4	0.00098786
ACVR1	1	0	1	0	1	0	1	0	1	0	1	0	1	0	1	0	1	0	1	0	1	0	1	0
LEPR	1	0	1	0	1	0	1	0	1	0	1	0	1	0	1	0	1	0	1	0	1	0	1	0
LARS2	1	0	1	0	1	0	1	0	1	0	1	0	1	0	1	0	1	0	1	0	1	0	1	0
ACADM	1	0	1	0	1	0	1	0	1	0	1	0	1	0	1	0	1	0	1	0	1	0	1	0
SLC37A2	1	0	1	0	1	0	1	0	1	0	1	0	1	0	1	0	1	0	1	0	1	0	1	0
UXS1	1	0	1	0	1	0	1	0	1	0	1	0	1	0	3	0.628571	3	0.628571	2	0.512821	1	0	1	0
AMY1A	0	0	0	0	0	0	0	0	0	0	0	0	0	0	0	0	0	0	0	0	2	0.025	3	0.05
CD38	1	0	1	0	1	0	1	0	1	0	1	0	1	0	2	5.32e-06	2	5.32e-06	3	3.48e-05	1	0	1	0
PIN1	0	0	0	0	0	0	0	0	0	0	0	0	0	0	1	0	1	0	1	0	1	0	1	0
FKBP1A	0	0	0	0	0	0	0	0	0	0	0	0	0	0	3	0.833333	3	0.833333	3	0.833333	3	0.833333	3	0.833333
ABCB5	25	0.202704	26	0.204239	26	0.204239	25	0.205306	24	0.188473	23	0.168336	21	0.0347083	18	0.0413177	18	0.0413177	20	0.0404834	16	0.230562	16	0.194449
EEF1A2	2	0.00021551	2	0.00021245	2	0.00021245	3	0.0125585	2	0.00021573	2	0.00023558	2	0.00027121	2	7.982e-05	2	7.982e-05	2	7.457e-05	1	0	1	0
ALDH3B1	1	0	1	0	1	0	1	0	1	0	1	0	1	0	1	0	1	0	1	0	1	0	1	0
CANX	1	0	1	0	1	0	1	0	1	0	1	0	1	0	1	0	1	0	1	0	1	0	1	0
ENPP1	1	0	1	0	1	0	1	0	1	0	1	0	1	0	2	5.32e-06	2	5.32e-06	3	3.48e-05	1	0	1	0
AK5	1	0	1	0	1	0	1	0	1	0	1	0	1	0	2	5.32e-06	2	5.32e-06	3	3.48e-05	1	0	1	0
LALBA	0	0	0	0	0	0	0	0	0	0	0	0	0	0	1	0	1	0	1	0	1	0	1	0
ALPPL2	6	0.357143	6	0.357143	6	0.357143	6	0.357143	6	0.357143	5	0.333333	6	0.357143	2	0.166667	2	0.166667	2	0.166667	2	0.166667	2	0.166667
DCTD	1	0	1	0	1	0	1	0	1	0	1	0	1	0	2	5.32e-06	2	5.32e-06	3	3.48e-05	1	0	1	0
DERL1	0	0	1	0	1	0	1	0	1	0	1	0	1	0	1	0	1	0	1	0	1	0	1	0
PRIMA1	0	0	0	0	0	0	0	0	0	0	0	0	0	0	1	0	1	0	1	0	1	0	1	0
NDUFS2	1	0	1	0	1	0	1	0	1	0	1	0	1	0	1	0	1	0	1	0	1	0	1	0
TXNRD3	3	0.144052	3	0.143354	3	0.143354	3	0.143334	3	0.144203	3	0.148258	3	0.219209	3	0.198313	3	0.198313	3	0.203443	2	0.0333333	2	0.0333333
ABCA10	21	0.0047291	21	0.00466735	21	0.00466735	21	0.00467071	22	0.00490338	21	0.00494741	20	0.00478548	12	0.0046969	12	0.0046969	13	0.00459891	8	0.00661352	8	0.00653073
KHK	1	0	1	0	1	0	1	0	1	0	1	0	1	0	1	0	1	0	1	0	1	0	1	0
ACSM3	3	0.00632597	3	0.00628557	3	0.00628557	3	0.00628621	3	0.00635446	2	0.00014897	2	0.00016226	1	0	1	0	1	0	1	0	1	0
DHRS7	1	0	1	0	1	0	1	0	1	0	1	0	1	0	1	0	1	0	1	0	1	0	1	0
APP	2	0.509091	2	0.509091	2	0.509091	2	0.509091	2	0.509091	2	0.509091	2	0.509091	2	0.478947	2	0.478947	2	0.478947	1	0	1	0
CTH	3	0.0243789	3	0.0242313	3	0.0242313	3	0.0242313	3	0.0245283	1	0	2	0.0138889	2	0.0138889	2	0.0138889	2	0.0138889	2	0.0138889	2	0.0138889
ALDH4A1	2	0.0152028	2	0.0152066	2	0.0152066	2	0.0152132	3	0.0171348	2	0.0116337	1	0	1	0	1	0	1	0	1	0	1	0
SPTLC2	0	0	0	0	0	0	0	0	0	0	0	0	0	0	0	0	0	0	0	0	1	0	1	0
PECR	1	0	1	0	1	0	1	0	1	0	1	0	1	0	2	0.0012854	2	0.0012854	2	0.00123921	2	0.00123921	2	0.00123921
IDE	2	1	2	1	2	1	2	1	2	1	2	1	2	1	2	1	2	1	2	1	2	1	2	1
NGF	0	0	0	0	0	0	0	0	0	0	0	0	0	0	1	0	1	0	1	0	1	0	1	0
SEL1L	0	0	0	0	0	0	0	0	0	0	0	0	0	0	0	0	0	0	4	0.3	4	0.3	4	0.3
NMNAT2	1	0	1	0	1	0	1	0	1	0	1	0	1	0	2	5.32e-06	2	5.32e-06	3	3.48e-05	1	0	1	0
OS9	0	0	1	0	1	0	1	0	1	0	1	0	1	0	1	0	1	0	1	0	1	0	1	0
ABCC6	12	0.00088622	12	0.00087378	12	0.00087378	12	0.00087528	13	0.00094824	12	0.00087551	12	0.00092913	8	0.00056388	8	0.00056388	8	0.0004982	4	0.00216825	5	0.00404356
ALAS2	0	0	0	0	0	0	0	0	0	0	0	0	0	0	0	0	0	0	0	0	1	0	1	0
RDH8	0	0	0	0	0	0	0	0	0	0	0	0	0	0	1	0	1	0	1	0	1	0	1	0
CDK2	0	0	0	0	0	0	0	0	0	0	0	0	0	0	1	0	1	0	1	0	1	0	1	0
SDR16C5	1	0	1	0	1	0	1	0	1	0	1	0	1	0	1	0	1	0	1	0	1	0	1	0
ABCB9	22	0.0214799	22	0.0211867	22	0.0211867	22	0.0232439	22	0.0208275	22	0.0226017	20	0.0256692	15	0.0170598	15	0.0170598	17	0.0172103	10	0.0128481	11	0.0170806
NP_001027537	13	0.0154118	13	0.0153425	13	0.0153425	13	0.0153425	13	0.0154515	13	0.0160688	12	0.0156111	8	0.0131578	8	0.0131578	8	0.0127503	7	0.0222222	7	0.0222222
UGT1A7	0	0	0	0	0	0	0	0	0	0	0	0	0	0	1	0	1	0	1	0	1	0	1	0
PGM2	0	0	0	0	0	0	0	0	0	0	0	0	0	0	1	0	1	0	1	0	1	0	1	0
GBA3	0	0	0	0	0	0	0	0	0	0	0	0	0	0	2	1	2	1	2	1	2	1	2	1
TAP2	14	0.00967126	14	0.00954679	14	0.00954679	14	0.0105961	15	0.0102258	14	0.0102708	13	0.0121213	7	0.00747132	7	0.00747132	8	0.00772154	8	0.00627042	8	0.00619947
ALDH9A1	2	0.0152028	2	0.0152066	2	0.0152066	2	0.0152132	3	0.0171348	2	0.0116337	1	0	1	0	1	0	1	0	1	0	1	0
SDR9C7	2	0.00027969	2	0.00027559	2	0.00027559	2	0.00027624	2	0.0002733	2	0.00027412	1	0	3	0.0488257	3	0.0488257	3	0.0470911	3	0.0470911	3	0.0470911
RPE	0	0	0	0	0	0	0	0	1	0	1	0	1	0	1	0	1	0	1	0	1	0	1	0
UBA52	1	0	1	0	1	0	1	0	1	0	1	0	1	0	1	0	1	0	1	0	1	0	1	0
PYGB	1	0	2	0.666667	1	0	1	0	2	0.666667	2	0.666667	1	0	1	0	1	0	1	0	2	0.166667	2	0.166667
GPX5	8	0.0159239	8	0.015804	8	0.015804	8	0.015804	8	0.016047	8	0.016673	8	0.0182477	9	0.0591016	9	0.0591016	9	0.0571607	9	0.0571607	9	0.0571607
PEX5	0	0	0	0	0	0	0	0	0	0	0	0	0	0	0	0	0	0	0	0	1	0	1	0
CFH	1	0	1	0	1	0	1	0	1	0	1	0	1	0	1	0	1	0	1	0	1	0	1	0
GALT	4	0.9	4	0.9	4	0.9	4	0.9	4	0.9	4	0.9	4	0.9	7	0.657143	7	0.657143	7	0.730769	1	0	1	0
ABCA9	21	0.00820379	21	0.00808392	21	0.00808392	21	0.00812815	22	0.00846807	21	0.00857196	20	0.0086825	15	0.00589212	15	0.00589212	16	0.005704	11	0.0155026	11	0.0151418
ANKAR	1	0	1	0	1	0	1	0	1	0	1	0	1	0	1	0	1	0	1	0	1	0	1	0
CS	1	0	1	0	1	0	1	0	1	0	1	0	1	0	1	0	1	0	1	0	1	0	1	0
GGT5	13	0.0154118	13	0.0153425	13	0.0153425	13	0.0153425	13	0.0154515	13	0.0160688	12	0.0156111	8	0.0131578	8	0.0131578	8	0.0127503	7	0.0222222	7	0.0222222
AMPD3	1	0	1	0	1	0	1	0	1	0	1	0	1	0	2	5.32e-06	2	5.32e-06	3	3.48e-05	1	0	1	0
ETNPPL	0	0	0	0	0	0	0	0	0	0	0	0	0	0	0	0	0	0	0	0	4	1	4	1
MME	1	0	1	0	1	0	1	0	1	0	1	0	1	0	1	0	1	0	1	0	1	0	1	0
SOD2	5	1	5	1	5	1	5	1	5	1	3	1	5	1	8	0.146295	8	0.146295	8	0.141851	2	0.25	2	0.25
CES1	0	0	0	0	0	0	0	0	0	0	0	0	0	0	1	0	1	0	1	0	1	0	1	0
P3H1	1	0	1	0	1	0	1	0	1	0	1	0	1	0	1	0	1	0	1	0	1	0	1	0
ABCD1	1	0	1	0	1	0	1	0	1	0	1	0	1	0	1	0	1	0	1	0	1	0	1	0
ALDH3B2	2	0.0152028	2	0.0152066	2	0.0152066	2	0.0152132	3	0.0171348	2	0.0116337	1	0	1	0	1	0	1	0	1	0	1	0
GSTA2	1	0	1	0	1	0	1	0	1	0	1	0	1	0	1	0	1	0	1	0	1	0	1	0
PPIA	1	0	1	0	1	0	1	0	1	0	1	0	1	0	1	0	1	0	1	0	1	0	1	0
XP_001129377	13	0.0154118	13	0.0153425	13	0.0153425	13	0.0153425	13	0.0154515	13	0.0160688	12	0.0156111	8	0.0131578	8	0.0131578	8	0.0127503	7	0.0222222	7	0.0222222
GGT1	13	0.0154118	13	0.0153425	13	0.0153425	13	0.0153425	13	0.0154515	13	0.0160688	12	0.0156111	8	0.0131578	8	0.0131578	8	0.0127503	7	0.0222222	7	0.0222222
ARG2	1	0	1	0	1	0	1	0	1	0	1	0	1	0	1	0	1	0	1	0	1	0	1	0
G6PD	1	0	1	0	1	0	1	0	1	0	1	0	1	0	1	0	1	0	1	0	1	0	1	0
PDPR	2	0.0439234	2	0.0434145	2	0.0434145	2	0.0434386	2	0.0455627	2	0.0368503	2	0.0932401	1	0	1	0	1	0	1	0	1	0
ABCG4	13	0.0874798	13	0.08766	13	0.08766	13	0.0877364	15	0.0992248	14	0.0977451	13	0.119376	8	0.00242394	8	0.00242394	10	0.00300646	7	0.0046437	7	0.0045878
ALDH1L1	1	0	1	0	1	0	1	0	2	0.00132481	1	0	1	0	1	0	1	0	1	0	1	0	1	0
TSSK3	0	0	0	0	0	0	0	0	0	0	0	0	0	0	1	0	1	0	1	0	1	0	1	0
ACAD11	1	0	1	0	1	0	1	0	1	0	1	0	1	0	1	0	1	0	1	0	1	0	1	0
ALDH5A1	2	0.0152028	2	0.0152066	2	0.0152066	2	0.0152132	3	0.0171348	2	0.0116337	1	0	1	0	1	0	1	0	1	0	1	0
GPX4	8	0.0159239	8	0.015804	8	0.015804	8	0.015804	8	0.016047	8	0.016673	8	0.0182477	9	0.0591016	9	0.0591016	9	0.0571607	9	0.0571607	9	0.0571607
INS-IGF2	1	0	1	0	1	0	1	0	1	0	1	0	1	0	1	0	1	0	1	0	1	0	1	0
SART3	1	0	1	0	1	0	1	0	1	0	1	0	1	0	1	0	1	0	1	0	1	0	1	0
CDK5	0	0	0	0	0	0	0	0	0	0	0	0	0	0	1	0	1	0	1	0	1	0	1	0
H6PD	1	0	1	0	1	0	1	0	1	0	1	0	1	0	1	0	1	0	1	0	1	0	1	0
TGDS	0	0	0	0	0	0	0	0	0	0	0	0	0	0	1	0	1	0	1	0	1	0	1	0
E2F1	1	0	1	0	1	0	1	0	1	0	1	0	1	0	1	0	1	0	1	0	1	0	1	0
ABCA2	17	0.00274026	17	0.00270614	17	0.00270614	17	0.00270643	18	0.00288876	17	0.00286859	16	0.00257101	10	0.00305511	10	0.00305511	11	0.00304081	13	0.0517124	13	0.0500708
MGST2	1	0	1	0	1	0	1	0	1	0	1	0	1	0	1	0	1	0	1	0	1	0	1	0
ACO2	1	0	1	0	1	0	1	0	1	0	1	0	1	0	1	0	1	0	1	0	3	0.583333	3	0.583333
UBE2J1	0	0	1	0	1	0	1	0	1	0	1	0	1	0	1	0	1	0	1	0	1	0	1	0
RIPK3	0	0	0	0	0	0	0	0	0	0	0	0	0	0	1	0	1	0	1	0	1	0	1	0
FBXO3	1	0	1	0	1	0	1	0	1	0	1	0	1	0	1	0	1	0	1	0	1	0	1	0
STK16	0	0	0	0	0	0	0	0	0	0	0	0	0	0	1	0	1	0	1	0	1	0	1	0
OGDH	1	0	1	0	1	0	1	0	1	0	1	0	1	0	1	0	1	0	1	0	1	0	1	0
CES5A	0	0	0	0	0	0	0	0	0	0	0	0	0	0	1	0	1	0	1	0	1	0	1	0
TYMS	2	0.122321	2	0.121693	2	0.121693	2	0.121693	2	0.122956	2	0.126899	2	0.134033	3	0.108626	3	0.108626	4	0.120303	1	0	1	0
AK7	1	0	1	0	1	0	1	0	1	0	1	0	1	0	2	5.32e-06	2	5.32e-06	3	3.48e-05	1	0	1	0
PDE8A	1	0	1	0	1	0	1	0	1	0	1	0	1	0	2	5.32e-06	2	5.32e-06	3	3.48e-05	1	0	1	0
HSPG2	0	0	0	0	0	0	0	0	0	0	0	0	0	0	1	0	1	0	1	0	1	0	1	0
AMY1B	0	0	0	0	0	0	0	0	0	0	0	0	0	0	0	0	0	0	0	0	2	0.025	3	0.05
XP_003960856	13	0.0154118	13	0.0153425	13	0.0153425	13	0.0153425	13	0.0154515	13	0.0160688	12	0.0156111	8	0.0131578	8	0.0131578	8	0.0127503	8	0.0127503	8	0.0127503
OSGEPL1	5	1	5	1	5	1	5	1	5	1	5	1	5	1	4	1	4	1	4	1	1	0	1	0
ENTPD1	1	0	1	0	1	0	1	0	1	0	1	0	1	0	2	5.32e-06	2	5.32e-06	3	3.48e-05	1	0	1	0
PINK1	1	0	1	0	1	0	1	0	1	0	1	0	1	0	1	0	1	0	1	0	1	0	1	0
ABCC10	5	9.878e-05	5	9.753e-05	5	9.753e-05	5	9.756e-05	4	5.465e-05	5	0.00010638	5	0.00012253	2	1.182e-05	2	1.182e-05	3	2.518e-05	2	0.0001913	2	0.00018894
GMPS	1	0	1	0	1	0	1	0	1	0	1	0	1	0	2	5.32e-06	2	5.32e-06	3	3.48e-05	1	0	1	0
ABCB8	21	0.00763748	22	0.00980834	22	0.00980834	21	0.00754319	21	0.00705761	21	0.00765096	19	0.0066974	15	0.00293979	15	0.00293979	17	0.00336666	11	0.0325439	12	0.0390422
ENTPD4	1	0	1	0	1	0	1	0	1	0	1	0	1	0	2	5.32e-06	2	5.32e-06	3	3.48e-05	1	0	1	0
ABCC9	18	0.00613045	18	0.00603869	18	0.00603869	18	0.00605476	18	0.00560727	19	0.00814491	17	0.0067619	9	0.0005299	9	0.0005299	10	0.00069434	10	0.0125908	10	0.0122828
ACSM5	3	0.00632597	3	0.00628557	3	0.00628557	3	0.00628621	3	0.00635446	2	0.00014897	2	0.00016226	2	0.0012854	2	0.0012854	2	0.00123921	1	0	1	0
DLG4	0	0	0	0	0	0	0	0	0	0	0	0	0	0	1	0	1	0	1	0	1	0	1	0
BDH2	1	0	1	0	1	0	1	0	1	0	1	0	1	0	2	0.0012854	2	0.0012854	2	0.00123921	2	0.00123921	2	0.00123921
ABCC3	9	0.00046238	9	0.00045667	9	0.00045667	9	0.00045667	8	0.00036738	8	0.00041412	9	0.00063144	7	0.00032512	7	0.00032512	8	0.00036265	5	0.00195291	6	0.00439639
ACP1	3	1	3	1	3	1	3	1	3	1	2	1	3	1	1	0	1	0	1	0	1	0	1	0
NP_005256	13	0.0154118	13	0.0153425	13	0.0153425	13	0.0153425	13	0.0154515	13	0.0160688	12	0.0156111	8	0.0131578	8	0.0131578	8	0.0127503	7	0.0222222	7	0.0222222
ATP6V1B2	3	1	3	1	3	1	3	1	2	1	1	0	1	0	11	1	11	1	10	1	10	1	10	1
AMPD1	1	0	1	0	1	0	1	0	1	0	1	0	1	0	2	5.32e-06	2	5.32e-06	3	3.48e-05	1	0	1	0
AGMAT	1	0	1	0	1	0	1	0	1	0	1	0	1	0	1	0	1	0	1	0	1	0	1	0
ABCC8	15	0.0403829	15	0.0401066	15	0.0401066	15	0.0401144	17	0.0411573	15	0.0420144	13	0.0306604	7	0.00028654	7	0.00028654	7	0.00025203	6	0.00338813	6	0.00334145
AMY1C	0	0	0	0	0	0	0	0	0	0	0	0	0	0	0	0	0	0	0	0	2	0.025	3	0.05
SLC37A3	1	0	1	0	1	0	1	0	1	0	1	0	1	0	1	0	1	0	1	0	1	0	1	0
GOT2	3	0.0181289	3	0.0180201	3	0.0180201	3	0.0180201	3	0.018239	2	0.00645107	2	0.00689588	3	0.0408525	3	0.0408525	3	0.0395078	3	0.0395078	3	0.0395078
PRDX4	1	0	1	0	1	0	1	0	1	0	1	0	1	0	1	0	1	0	1	0	1	0	1	0
APOA2	1	0	1	0	1	0	1	0	1	0	1	0	1	0	1	0	1	0	1	0	1	0	1	0
HSD17B8	1	0	1	0	1	0	1	0	1	0	1	0	1	0	2	0.0012854	2	0.0012854	2	0.00123921	2	0.00123921	2	0.00123921
GGTLC1	26	0.0154118	26	0.0153425	26	0.0153425	26	0.0153425	26	0.0154515	26	0.0160688	24	0.0156111	16	0.0131578	16	0.0131578	16	0.0127503	7	0.0222222	7	0.0222222
MPP6	1	0	1	0	1	0	1	0	1	0	1	0	1	0	1	0	1	0	1	0	1	0	1	0
DHRS9	1	0	1	0	1	0	1	0	1	0	1	0	1	0	1	0	1	0	1	0	1	0	1	0
ISCA2	0	0	0	0	0	0	0	0	0	0	0	0	0	0	1	0	1	0	1	0	1	0	1	0
PRL	1	0	1	0	1	0	1	0	1	0	1	0	1	0	1	0	1	0	1	0	1	0	1	0
ACSS2	0	0	0	0	0	0	0	0	0	0	0	0	0	0	1	0	1	0	1	0	1	0	1	0
ATIC	2	0.122321	2	0.121693	2	0.121693	2	0.121693	2	0.122956	2	0.126899	2	0.134033	3	0.108626	3	0.108626	4	0.120303	1	0	1	0
ABCG8	7	0.00048157	7	0.00047553	7	0.00047553	7	0.00047562	8	0.0005694	7	0.0004887	6	0.00022383	4	9.656e-05	4	9.656e-05	6	0.00024348	3	0.0006534	3	0.0006449
YY1	2	0.436364	2	0.436364	2	0.436364	2	0.436364	2	0.436364	2	0.436364	2	0.436364	2	0.484848	2	0.484848	2	0.484848	2	0.571429	2	0.571429
ALDH3A1	2	0.0152028	2	0.0152066	2	0.0152066	2	0.0152132	2	0.014673	2	0.0116337	1	0	1	0	1	0	1	0	1	0	1	0
XP_003960853	13	0.0154118	13	0.0153425	13	0.0153425	13	0.0153425	13	0.0154515	13	0.0160688	12	0.0156111	8	0.0131578	8	0.0131578	8	0.0127503	7	0.0222222	7	0.0222222
TP53RK	1	0	1	0	1	0	1	0	1	0	1	0	1	0	1	0	1	0	1	0	1	0	1	0
ABCB4	22	0.0160833	23	0.0179218	23	0.0179218	22	0.017547	22	0.0154906	22	0.0172527	20	0.0189325	18	0.0293261	18	0.0293261	20	0.0288379	13	0.0343666	14	0.0398078
ABCG2	9	0.00063378	9	0.00062492	9	0.00062492	9	0.00062596	9	0.00062734	9	0.00066945	8	0.00030557	9	0.00259218	9	0.00259218	9	0.00228256	2	0.00020965	2	0.00020565
ABCB6	21	0.00841522	21	0.00829325	21	0.00829325	21	0.00831133	21	0.00778429	22	0.0109019	20	0.00978936	16	0.256619	16	0.256619	17	0.247028	10	0.0128441	11	0.0169608
LAP3	1	0	1	0	1	0	1	0	1	0	1	0	1	0	1	0	1	0	1	0	2	0.0333333	2	0.0333333
NPPA	1	0	1	0	1	0	1	0	1	0	1	0	1	0	1	0	1	0	1	0	1	0	1	0
PNP	1	0	1	0	1	0	1	0	1	0	1	0	1	0	2	5.32e-06	2	5.32e-06	3	3.48e-05	1	0	1	0
MPP4	1	0	1	0	1	0	1	0	1	0	1	0	1	0	1	0	1	0	1	0	1	0	1	0
HTRA2	2	1	2	1	2	1	2	1	2	1	2	1	2	1	2	1	2	1	2	1	2	1	2	1
B4GALT2	0	0	0	0	0	0	0	0	0	0	0	0	0	0	1	0	1	0	1	0	1	0	1	0
POR	1	0	1	0	1	0	1	0	1	0	1	0	1	0	1	0	1	0	1	0	1	0	1	0
ALDH16A1	1	0	1	0	1	0	1	0	1	0	1	0	1	0	1	0	1	0	1	0	1	0	1	0
ABCA12	21	0.00838036	22	0.0101088	22	0.0101088	21	0.00830205	21	0.00776932	21	0.00872841	19	0.0078613	12	0.0147613	12	0.0147613	13	0.0143428	12	0.0349812	12	0.0340186
ALOX5	1	0	1	0	1	0	1	0	1	0	1	0	1	0	1	0	1	0	1	0	1	0	1	0
SLC37A4	1	0	1	0	1	0	1	0	1	0	1	0	1	0	1	0	1	0	1	0	1	0	1	0
ABCB1	22	0.0160833	23	0.0179218	23	0.0179218	22	0.017547	22	0.0154906	22	0.0172527	20	0.0189325	18	0.0293261	18	0.0293261	20	0.0288379	10	0.0222296	11	0.0266997
MAPK14	1	0	1	0	1	0	1	0	1	0	1	0	1	0	1	0	1	0	1	0	1	0	1	0
MRPS2	1	0	1	0	1	0	1	0	1	0	1	0	1	0	1	0	1	0	1	0	1	0	1	0
CES3	0	0	0	0	0	0	0	0	0	0	0	0	0	0	1	0	1	0	1	0	1	0	1	0
HSD17B11	2	0.00027969	2	0.00027559	2	0.00027559	2	0.00027624	2	0.0002733	2	0.00027412	1	0	1	0	1	0	1	0	1	0	1	0
DHDDS	2	0.666667	2	0.666667	2	0.666667	2	0.666667	2	0.666667	2	0.666667	2	0.666667	1	0	1	0	1	0	1	0	1	0
XP_003960854	13	0.0154118	13	0.0153425	13	0.0153425	13	0.0153425	13	0.0154515	13	0.0160688	12	0.0156111	8	0.0131578	8	0.0131578	8	0.0127503	7	0.0222222	7	0.0222222
TGFA	1	0	1	0	1	0	1	0	1	0	1	0	1	0	1	0	1	0	1	0	1	0	1	0
MPP2	1	0	1	0	1	0	1	0	1	0	1	0	1	0	1	0	1	0	1	0	1	0	1	0
ASNS	1	0	1	0	1	0	1	0	1	0	1	0	1	0	1	0	1	0	1	0	1	0	1	0
GOT1	3	0.0181289	3	0.0180201	3	0.0180201	3	0.0180201	3	0.018239	2	0.00645107	2	0.00689588	2	4.789e-05	2	4.789e-05	2	4.474e-05	2	4.474e-05	2	4.474e-05
GMPPB	0	0	0	0	0	0	0	0	0	0	0	0	0	0	1	0	1	0	1	0	1	0	1	0
AK2	1	0	1	0	1	0	1	0	1	0	1	0	1	0	1	0	1	0	1	0	1	0	1	0
CANT1	1	0	1	0	1	0	1	0	1	0	1	0	1	0	2	5.32e-06	2	5.32e-06	3	3.48e-05	1	0	1	0
ymcA	1	0	1	0	1	0	1	0	1	0	1	0	1	0	1	0	1	0	1	0	1	0	1	0
abcT6	0	0	0	0	0	0	0	0	0	0	0	0	0	0	0	0	0	0	0	0	5	0.0470405	5	0.0471077
tauD	11	0.00026875	11	0.00026544	11	0.00026544	11	0.00026544	11	0.00027213	11	0.00029382	11	0.00036422	11	0.00036422	11	0.00036422	11	0.00036422	11	0.00036422	11	0.00036422
gdhA	14	0.168196	14	0.167192	14	0.167192	14	0.167232	14	0.171471	14	0.128902	14	0.185315	10	0.158621	10	0.158621	10	0.153557	10	0.153557	10	0.153557
ahpC	1	0	1	0	1	0	1	0	1	0	1	0	1	0	1	0	1	0	1	0	1	0	1	0
bglX	0	0	0	0	0	0	0	0	0	0	0	0	0	0	1	0	1	0	1	0	1	0	1	0
pbpp1	0	0	0	0	0	0	0	0	0	0	0	0	0	0	0	0	0	0	0	0	1	0	1	0
viuA	0	0	0	0	0	0	0	0	0	0	0	0	0	0	0	0	0	0	0	0	1	0	1	0
uidC	0	0	1	0	1	0	1	0	1	0	1	0	1	0	1	0	1	0	1	0	1	0	1	0
hyPr1	0	0	0	0	0	0	0	0	0	0	0	0	0	0	6	1	6	1	6	1	6	1	6	1
abcT2	0	0	0	0	0	0	0	0	0	0	0	0	0	0	0	0	0	0	0	0	17	0.0504315	17	0.0487008
yfcG	13	0.00680383	13	0.00677771	13	0.00677771	13	0.00677771	13	0.00677041	13	0.00724645	13	0.00746793	2	1.064e-05	2	1.064e-05	2	9.94e-06	2	9.94e-06	2	9.94e-06
cysP	10	0.0593178	10	0.058943	10	0.058943	10	0.0681874	10	0.0595698	10	0.061994	10	0.0664032	10	0.0615488	10	0.0615488	10	0.0594835	1	0	1	0
gst	13	0.00680383	13	0.00677771	13	0.00677771	13	0.00677771	13	0.00677041	13	0.00724645	13	0.00746793	13	0.0228908	13	0.0228908	13	0.0219124	13	0.0219124	13	0.0219124
ygjD	3	1	3	1	3	1	3	1	3	1	3	1	3	1	3	1	3	1	3	1	3	1	3	1
galK	0	0	0	0	0	0	0	0	0	0	0	0	0	0	1	0	1	0	1	0	1	0	1	0
btuF	0	0	0	0	0	0	0	0	0	0	0	0	0	0	2	2.207e-05	2	2.207e-05	2	1.913e-05	3	0.00052725	3	0.00054171
manY	1	0	1	0	1	0	1	0	1	0	1	0	1	0	1	0	1	0	1	0	1	0	1	0
galF	0	0	0	0	0	0	0	0	0	0	0	0	0	0	1	0	1	0	1	0	1	0	1	0
sodC	0	0	0	0	0	0	0	0	0	0	0	0	0	0	1	0	1	0	1	0	1	0	1	0
mtlD	1	0	1	0	1	0	1	0	1	0	1	0	1	0	1	0	1	0	1	0	1	0	1	0
nikA	16	0.0143512	16	0.0145752	16	0.0145752	16	0.0144442	16	0.0133024	16	0.0150917	16	0.0208811	16	0.0208811	16	0.0208811	16	0.0208811	16	0.0208811	16	0.0208811
surA	1	0	1	0	1	0	1	0	1	0	1	0	1	0	2	0.5	2	0.5	2	0.5	2	0.5	2	0.5
ppiC	0	0	0	0	0	0	0	0	0	0	0	0	0	0	1	0	1	0	1	0	1	0	1	0
flgF	0	0	0	0	0	0	0	0	0	0	0	0	0	0	1	0	1	0	1	0	1	0	1	0
ybeJ	18	0.0108301	18	0.0108668	18	0.0108668	18	0.0109155	18	0.010168	18	0.0109858	18	0.0107731	19	0.0233583	19	0.0233583	19	0.018858	19	0.018858	19	0.018858
fkpA	3	0.345455	3	0.345455	3	0.345455	3	0.345455	3	0.345455	3	0.345455	3	0.345455	4	0.454545	4	0.454545	4	0.454545	3	0.52381	3	0.52381
fhuA	12	0.0114561	12	0.0114997	12	0.0114997	12	0.0116508	12	0.0101275	12	0.010906	12	0.0115702	12	0.0115702	12	0.0115702	10	0.00746969	10	0.00746969	10	0.00746969
bioC	0	0	0	0	0	0	0	0	0	0	0	0	0	0	0	0	0	0	0	0	1	0	1	0
GGTP	0	0	0	0	0	0	0	0	0	0	0	0	0	0	0	0	0	0	0	0	4	0.2	4	0.2
ygiS	1	0	1	0	1	0	1	0	1	0	1	0	1	0	1	0	1	0	1	0	1	0	1	0
gcp	0	0	0	0	0	0	0	0	0	0	0	0	0	0	0	0	0	0	0	0	3	1	3	1
viuP	0	0	0	0	0	0	0	0	0	0	0	0	0	0	0	0	0	0	0	0	13	0.0254612	13	0.0241085
abcT1	0	0	0	0	0	0	0	0	0	0	0	0	0	0	0	0	0	0	0	0	22	0.132834	22	0.130763
ynjE	5	0.0250259	5	0.0248703	5	0.0248703	5	0.0248703	5	0.0251834	5	0.0251834	5	0.0251834	5	0.0251834	5	0.0251834	5	0.0251834	5	0.0251834	5	0.0251834
bioB	0	0	0	0	0	0	0	0	0	0	0	0	0	0	0	0	0	0	0	0	1	0	1	0
ddpA	1	0	1	0	1	0	1	0	1	0	1	0	1	0	1	0	1	0	1	0	1	0	1	0
amy1	0	0	0	0	0	0	0	0	0	0	0	0	0	0	0	0	0	0	0	0	2	0.166667	2	0.166667
dppA	1	0	1	0	1	0	1	0	1	0	1	0	1	0	1	0	1	0	1	0	1	0	1	0
soxR	1	0	1	0	1	0	1	0	1	0	1	0	1	0	1	0	1	0	1	0	1	0	1	0
galE	1	0	1	0	1	0	1	0	1	0	1	0	1	0	1	0	1	0	1	0	1	0	1	0
speA	2	1	2	1	2	1	2	1	2	1	2	1	2	1	2	1	2	1	2	1	2	1	2	1
ansB	2	2.588e-05	2	2.556e-05	2	2.556e-05	2	2.556e-05	2	2.621e-05	2	4.244e-05	2	4.856e-05	2	0.00684866	2	0.00684866	2	0.00662192	2	0.00662192	2	0.00662192
tsaB	0	0	0	0	0	0	0	0	0	0	0	0	0	0	1	0	1	0	1	0	1	0	1	0
ppiA	8	0.890909	8	0.890909	8	0.890909	8	0.890909	8	0.890909	8	0.890909	8	0.890909	8	0.848485	8	0.848485	8	0.848485	4	0.714286	4	0.714286
btuB	3	6.912e-05	3	6.827e-05	3	6.827e-05	3	6.827e-05	3	6.722e-05	3	6.063e-05	3	6.916e-05	3	6.916e-05	3	6.916e-05	3	6.916e-05	3	6.916e-05	3	6.916e-05
pepD	11	0.00026875	11	0.00026544	11	0.00026544	11	0.00026544	11	0.00027213	11	0.00029382	11	0.00036422	11	0.00053879	11	0.00053879	11	0.00050336	9	0.0489796	9	0.0489796
btuD	2	9.7e-06	2	9.59e-06	2	9.59e-06	2	9.59e-06	2	9.83e-06	2	1.061e-05	2	1.214e-05	2	1.064e-05	2	1.064e-05	2	9.94e-06	2	9.94e-06	2	9.94e-06
bioA	0	0	0	0	0	0	0	0	0	0	0	0	0	0	0	0	0	0	0	0	4	1	4	1
tolC	0	0	0	0	0	0	0	0	0	0	0	0	0	0	2	1	2	1	2	1	2	1	2	1
rlpB	21	0.0387936	21	0.0388712	21	0.0388712	21	0.0389365	21	0.0359646	21	0.0389382	21	0.0422866	1	0	1	0	1	0	1	0	1	0
eivG	1	0	1	0	1	0	1	0	1	0	1	0	1	0	1	0	1	0	1	0	1	0	1	0
mppA	1	0	1	0	1	0	1	0	1	0	1	0	1	0	10	0.00809364	10	0.00809364	10	0.00695653	10	0.00695653	10	0.00695653
galM	2	0.4	2	0.4	2	0.4	2	0.4	2	0.4	2	0.4	2	0.4	2	0.533333	2	0.533333	2	0.538462	3	1	3	1
artJ	18	0.0126313	18	0.0126651	18	0.0126651	18	0.0126819	18	0.0114566	18	0.0114566	18	0.0115801	18	0.0170268	18	0.0170268	18	0.0151731	18	0.0151731	18	0.0151731
T1SS	0	0	0	0	0	0	0	0	0	0	0	0	0	0	1	0	1	0	1	0	1	0	1	0
ptr	7	0.818182	7	0.818182	7	0.818182	7	0.818182	7	0.818182	7	0.818182	7	0.818182	7	0.521053	7	0.521053	7	0.521053	7	0.521053	7	0.521053
ydcS	10	0.161807	10	0.161649	10	0.161649	10	0.161688	10	0.165729	10	0.145076	10	0.145076	10	0.145076	10	0.145076	10	0.145076	10	0.145076	10	0.145076
yadT	3	6.912e-05	3	6.827e-05	3	6.827e-05	3	6.827e-05	3	6.722e-05	3	6.063e-05	3	6.916e-05	3	6.916e-05	3	6.916e-05	3	6.916e-05	3	6.916e-05	3	6.916e-05
aggp1	0	0	0	0	0	0	0	0	0	0	0	0	0	0	0	0	0	0	0	0	1	0	1	0
recB	1	0	1	0	1	0	1	0	1	0	1	0	1	0	1	0	1	0	1	0	1	0	1	0
bioD	0	0	0	0	0	0	0	0	0	0	0	0	0	0	0	0	0	0	0	0	1	0	1	0
rpoD	1	0	1	0	1	0	1	0	1	0	1	0	1	0	1	0	1	0	1	0	1	0	1	0
fliY	24	0.0358753	24	0.0359569	24	0.0359569	24	0.0360238	24	0.0335146	24	0.0361947	24	0.0403049	21	0.034805	21	0.034805	21	0.0297203	21	0.0297203	21	0.0297203
pepA	11	0.00026875	11	0.00026544	11	0.00026544	11	0.00026544	11	0.00027213	11	0.00029382	11	0.00036422	11	0.00053879	11	0.00053879	11	0.00050336	9	0.0489796	9	0.0489796
abcT3	0	0	0	0	0	0	0	0	0	0	0	0	0	0	0	0	0	0	0	0	18	0.0698344	18	0.0675746
fliE	0	0	0	0	0	0	0	0	0	0	0	0	0	0	1	0	1	0	1	0	1	0	1	0
flgD	0	0	0	0	0	0	0	0	0	0	0	0	0	0	1	0	1	0	1	0	1	0	1	0
gor	13	0.00680383	13	0.00677771	13	0.00677771	13	0.00677771	13	0.00677041	13	0.00724645	13	0.00746793	13	0.0228908	13	0.0228908	13	0.0219124	9	0.0489796	9	0.0489796
manA	3	0.7	3	0.7	3	0.7	3	0.7	3	0.7	3	1	3	0.7	3	0.7	3	0.7	3	0.7	3	0.7	3	0.7
ycjM	0	0	1	0	1	0	1	0	1	0	1	0	1	0	1	0	1	0	1	0	1	0	1	0
folA	7	0.324927	7	0.322901	7	0.322901	7	0.322909	7	0.327682	7	0.327325	7	0.467301	7	0.409355	7	0.409355	7	0.42296	7	0.42296	7	0.42296
manZ	1	0	1	0	1	0	1	0	1	0	1	0	1	0	1	0	1	0	1	0	1	0	1	0
ybeV	0	0	0	0	0	0	0	0	0	0	0	0	0	0	0	0	0	0	2	0.025	2	0.025	2	0.025
katB	0	0	0	0	0	0	0	0	0	0	0	0	0	0	0	0	0	0	0	0	3	0.607143	3	0.607143
glgB	0	0	0	0	0	0	0	0	0	0	0	0	0	0	0	0	0	0	0	0	0	0	4	0.133333
phnD	19	0.0196657	19	0.0197603	19	0.0197603	19	0.0197588	19	0.0177787	19	0.019434	19	0.0197861	19	0.0197861	19	0.0197861	19	0.0197861	19	0.0197861	19	0.0197861
flgE	0	0	0	0	0	0	0	0	0	0	0	0	0	0	1	0	1	0	1	0	1	0	1	0
nagB	1	0	1	0	1	0	1	0	1	0	1	0	1	0	1	0	1	0	1	0	1	0	1	0
abcT5	0	0	0	0	0	0	0	0	0	0	0	0	0	0	0	0	0	0	0	0	19	0.0903615	19	0.0867484
secA	2	0.00793651	2	0.00793651	2	0.00793651	2	0.00793651	2	0.00793651	2	0.0133333	2	0.00793651	2	0.166667	2	0.166667	2	0.166667	2	0.166667	2	0.166667
aryl	0	0	0	0	0	0	0	0	0	0	0	0	0	0	0	0	0	0	0	0	16	0.0696178	16	0.0668237
potD-1	0	0	0	0	0	0	0	0	0	0	0	0	0	0	0	0	0	0	0	0	1	0	1	0
s5N	0	0	0	0	0	0	0	0	0	0	0	0	0	0	18	0.103863	18	0.103863	18	0.065645	18	0.065645	18	0.065645
znuA	3	1.833e-05	3	1.966e-05	3	1.966e-05	3	1.81e-05	3	1.68e-05	3	1.999e-05	3	2.695e-05	1	0	1	0	1	0	1	0	1	0
katG	1	0	1	0	1	0	1	0	1	0	1	0	1	0	1	0	1	0	1	0	1	0	1	0
livK	18	0.0175891	18	0.0176997	18	0.0176997	18	0.0177513	18	0.0163643	18	0.0171166	18	0.0187633	19	0.0386888	19	0.0386888	19	0.0299359	19	0.0299359	19	0.0299359
fdoG	0	0	0	0	0	0	1	0	1	0	1	0	1	0	1	0	1	0	1	0	1	0	1	0
flgB	0	0	0	0	0	0	0	0	0	0	0	0	0	0	1	0	1	0	1	0	1	0	1	0
pnbA	0	0	0	0	0	0	0	0	0	0	0	0	0	0	13	0.852632	13	0.852632	13	0.852632	13	0.852632	13	0.852632
rtxA	0	0	0	0	0	0	0	0	0	0	0	0	0	0	0	0	0	0	0	0	1	0	8	0.0126423
gshB	13	0.00680383	13	0.00677771	13	0.00677771	13	0.00677771	13	0.00677041	13	0.00724645	13	0.00746793	13	0.0228908	13	0.0228908	13	0.0219124	9	0.0489796	9	0.0489796
cpsG	1	0	1	0	1	0	1	0	1	0	1	0	1	0	1	0	1	0	1	0	1	0	1	0
yliB	0	0	0	0	0	0	0	0	0	0	0	0	0	0	1	0	1	0	1	0	1	0	1	0
tynA	0	0	0	0	0	0	0	0	6	0.00198508	6	0.00198508	6	0.00198508	6	0.00198508	6	0.00198508	6	0.00198508	6	0.00198508	6	0.00198508
ppiD	0	0	0	0	0	0	0	0	0	0	0	0	0	0	1	0	1	0	1	0	1	0	1	0
fecA	0	0	0	0	0	0	0	0	18	0.0160664	18	0.0176498	18	0.0176498	18	0.0176498	18	0.0176498	18	0.0176498	18	0.0176498	18	0.0176498
yddB	1	0	1	0	1	0	1	0	1	0	1	0	1	0	1	0	1	0	1	0	1	0	1	0
glnH	20	0.0182851	20	0.0183839	20	0.0183839	20	0.0184408	20	0.0170081	20	0.0181126	20	0.019657	20	0.0331236	20	0.0331236	20	0.0287882	20	0.0287882	20	0.0287882
folB	2	0.00793651	2	0.00793651	2	0.00793651	2	0.00793651	2	0.00793651	2	0.0133333	2	0.00793651	2	0.00793651	2	0.00793651	2	0.00793651	2	0.00793651	2	0.00793651
gshA	11	0.00026875	11	0.00026544	11	0.00026544	11	0.00026544	11	0.00027213	11	0.00029382	11	0.00029382	11	0.00053879	11	0.00053879	11	0.00050336	9	0.0489796	9	0.0489796
yhdW	17	0.0108413	17	0.0108816	17	0.0108816	17	0.0108974	17	0.0108974	17	0.0109804	17	0.0103341	17	0.0103341	17	0.0103341	17	0.0103341	17	0.0103341	17	0.0103341
yajF	1	0	1	0	1	0	1	0	1	0	1	0	1	0	1	0	1	0	1	0	1	0	1	0
flgC	1	0	1	0	1	0	1	0	1	0	1	0	1	0	1	0	1	0	1	0	1	0	1	0
sodA	2	9.7e-06	2	9.59e-06	2	9.59e-06	2	9.59e-06	2	9.83e-06	2	1.061e-05	2	1.214e-05	2	1.064e-05	2	1.064e-05	2	9.94e-06	3	0.196429	3	0.196429
fepB	22	0.0484926	22	0.0484333	22	0.0484333	22	0.0484974	22	0.0460554	22	0.0397442	22	0.0412622	22	0.0412622	22	0.0412622	22	0.0412622	22	0.0412622	22	0.0412622
recD	1	0	1	0	1	0	1	0	1	0	1	0	1	0	1	0	1	0	1	0	1	0	1	0
argT	14	0.00780958	14	0.00786133	14	0.00786133	14	0.0078794	14	0.00717824	14	0.00770133	14	0.00737901	16	0.0145505	16	0.0145505	16	0.0128679	16	0.0128679	16	0.0128679
wza	1	0	1	0	1	0	1	0	1	0	1	0	1	0	1	0	1	0	1	0	1	0	1	0
malP	0	0	0	0	0	0	0	0	0	0	0	0	0	0	0	0	0	0	0	0	4	0.3	4	0.133333
gsp	13	0.00680383	13	0.00677771	13	0.00677771	13	0.00677771	13	0.00677041	13	0.00724645	13	0.00746793	13	0.00746793	13	0.00746793	13	0.00746793	13	0.00746793	13	0.00746793
pepN	11	0.00026875	11	0.00026544	11	0.00026544	11	0.00026544	11	0.00027213	11	0.00029382	11	0.00036422	11	0.00053879	11	0.00053879	11	0.00050336	9	0.0489796	9	0.0489796
bamA	0	0	0	0	0	0	0	0	0	0	0	0	0	0	0	0	0	0	0	0	1	0	1	0
hyfA	1	0	1	0	1	0	1	0	1	0	1	0	1	0	1	0	1	0	1	0	1	0	1	0
galU	1	0	1	0	1	0	1	0	1	0	1	0	1	0	1	0	1	0	1	0	1	0	1	0
appA	0	0	0	0	0	0	0	0	0	0	0	0	0	0	7	0.00471756	7	0.00471756	7	0.00406303	7	0.00406303	7	0.00406303
yjeE	1	0	1	0	1	0	1	0	1	0	1	0	1	0	1	0	1	0	1	0	1	0	1	0
alsB	0	0	0	0	0	0	0	0	1	0	1	0	1	0	1	0	1	0	1	0	1	0	1	0
modA	0	0	0	0	0	0	0	0	0	0	0	0	0	0	0	0	0	0	0	0	1	0	1	0
rseA	1	0	1	0	1	0	1	0	1	0	1	0	1	0	1	0	1	0	1	0	1	0	1	0
tauA	9	0.00165746	9	0.00163841	9	0.00163841	9	0.00165495	9	0.00148416	9	0.00153744	9	0.0006492	9	0.0006492	9	0.0006492	9	0.0006492	9	0.0006492	9	0.0006492
folE	2	0.00793651	2	0.00793651	2	0.00793651	2	0.00793651	2	0.00793651	2	0.0133333	2	0.00793651	2	0.166667	2	0.166667	2	0.166667	2	0.166667	2	0.166667
ybeR	0	0	0	0	0	0	0	0	0	0	0	0	0	0	0	0	0	0	2	0.025	2	0.025	2	0.025
pgi	1	0	1	0	1	0	1	0	1	0	1	0	1	0	1	0	1	0	1	0	1	0	1	0
yihT	2	0.4	2	0.4	2	0.4	2	0.4	2	0.4	2	0.4	2	0.4	2	0.4	2	0.4	2	0.4	2	0.4	2	0.4
pepB	11	0.00026875	11	0.00026544	11	0.00026544	11	0.00026544	11	0.00027213	11	0.00029382	11	0.00036422	11	0.00036422	11	0.00036422	11	0.00036422	11	0.00036422	11	0.00036422
ugd	0	0	0	0	0	0	0	0	0	0	0	0	0	0	1	0	1	0	1	0	1	0	1	0
tbpA	20	0.0236997	20	0.0238721	20	0.0238721	20	0.0239348	20	0.0219564	20	0.0234867	20	0.0266194	21	0.037874	21	0.037874	21	0.032439	13	0.0334921	13	0.0313792
btuE	20	0.479441	20	0.4782	20	0.4782	20	0.478161	20	0.478356	20	0.500545	20	0.617978	20	0.606296	20	0.606296	20	0.60604	20	0.60604	20	0.60604
fhuD	20	0.0213916	20	0.0214765	20	0.0214765	20	0.0215338	20	0.0188522	20	0.0209265	20	0.0222492	13	0.0208661	13	0.0208661	13	0.0173421	13	0.0173421	13	0.0173421
dnaG	1	0	1	0	1	0	1	0	1	0	1	0	1	0	1	0	1	0	1	0	1	0	1	0
glmM	1	0	1	0	1	0	1	0	1	0	1	0	1	0	1	0	1	0	1	0	1	0	1	0
hlyA	1	0	1	0	1	0	1	0	1	0	1	0	1	0	1	0	1	0	1	0	1	0	1	0
vctP	0	0	0	0	0	0	0	0	0	0	0	0	0	0	0	0	0	0	0	0	13	0.0254612	13	0.0241085
gsiB	1	0	1	0	1	0	1	0	1	0	1	0	1	0	1	0	1	0	1	0	1	0	1	0
degS	4	0.490909	4	0.490909	4	0.490909	4	0.490909	4	0.490909	4	0.490909	4	0.490909	4	0.490909	4	0.490909	4	0.490909	4	1	4	1
hutB	0	0	0	0	0	0	0	0	0	0	0	0	0	0	0	0	0	0	0	0	10	0.0188537	10	0.017482
fecB	0	0	0	0	0	0	0	0	20	0.0188522	20	0.0188522	20	0.0188522	20	0.0188522	20	0.0188522	20	0.0188522	20	0.0188522	20	0.0188522
InvG	0	0	0	0	0	0	0	0	0	0	0	0	0	0	1	0	1	0	1	0	1	0	1	0
flgG	1	0	1	0	1	0	1	0	1	0	1	0	1	0	1	0	1	0	1	0	1	0	1	0
htrA	1	0	1	0	1	0	1	0	1	0	1	0	1	0	1	0	1	0	1	0	1	0	1	0
manX	1	0	1	0	1	0	1	0	1	0	1	0	1	0	1	0	1	0	1	0	1	0	1	0
ushA	24	0.255396	24	0.25393	24	0.25393	24	0.25393	24	0.256879	24	0.266149	24	0.283168	24	0.283168	24	0.283168	20	0.0922222	20	1	20	1
dsbA	2	0.00793651	2	0.00793651	2	0.00793651	2	0.00793651	2	0.00793651	2	0.0133333	2	0.00793651	2	0.00793651	2	0.00793651	2	0.00793651	2	0.00793651	2	0.00793651
vexA	0	0	0	0	0	0	0	0	0	0	0	0	0	0	2	0.133333	2	0.133333	2	0.133333	2	0.133333	2	0.133333
sapA	14	0.0169694	14	0.0171196	14	0.0171196	14	0.0171808	14	0.015806	14	0.016275	14	0.0173876	10	0.00809364	10	0.00809364	10	0.00695653	9	0.00973427	9	0.00922767
oxyR	1	0	1	0	1	0	1	0	1	0	1	0	1	0	1	0	1	0	1	0	1	0	1	0
sodB	4	1	4	1	4	1	4	1	4	1	4	1	4	1	6	0.0546083	6	0.0546083	6	0.0528064	3	0.196429	3	0.196429
bioF	0	0	0	0	0	0	0	0	0	0	0	0	0	0	0	0	0	0	0	0	1	0	1	0
glpQ	3	1	3	1	3	1	3	1	3	1	3	1	3	1	2	1	2	1	2	1	3	1	3	1
yaeT	2	0.666667	2	0.666667	2	0.666667	2	0.666667	2	0.666667	2	0.666667	2	0.666667	1	0	1	0	1	0	1	0	1	0
aroQ	0	0	0	0	0	0	0	0	0	0	0	0	0	0	2	0.00684866	2	0.00684866	2	0.00662192	2	0.00662192	2	0.00662192
hisJ	16	0.0112935	16	0.0113329	16	0.0113329	16	0.0113505	16	0.0101433	16	0.0112564	16	0.0103216	16	0.0145505	16	0.0145505	16	0.0128679	16	0.0128679	16	0.0128679
flgH	0	0	0	0	0	0	0	0	0	0	0	0	0	0	1	0	1	0	1	0	1	0	1	0
pfkA	1	0	1	0	1	0	1	0	1	0	1	0	1	0	1	0	1	0	1	0	1	0	1	0
chuT	10	0.00436712	10	0.0045576	10	0.0045576	10	0.00447797	10	0.00447797	10	0.00458125	10	0.00458125	10	0.00458125	10	0.00458125	10	0.00458125	10	0.00458125	10	0.00458125
fepA	14	0.0561565	14	0.0557955	14	0.0557955	14	0.0557823	14	0.0562815	14	0.0561541	14	0.0797012	5	0.0104075	5	0.0104075	5	0.0100467	5	0.0100467	5	0.0100467
perA	0	0	0	0	0	0	0	0	0	0	0	0	0	0	0	0	0	0	0	0	1	0	1	0
ybhE	2	1	2	1	2	1	2	1	2	1	2	1	2	1	2	1	2	1	2	1	2	1	2	1
blc-4	0	0	0	0	0	0	0	0	0	0	0	0	0	0	0	0	0	0	0	0	2	1	2	1
blc	2	1	2	1	2	1	2	1	2	1	2	1	2	1	2	1	2	1	2	1	2	1	2	1
yccZ	1	0	1	0	1	0	1	0	1	0	1	0	1	0	1	0	1	0	1	0	1	0	1	0
GSTs	0	0	0	0	0	0	0	0	0	0	0	0	0	0	0	0	0	0	0	0	9	0.0489796	9	0.0489796
pstS	14	0.00488838	14	0.00486301	14	0.00486301	14	0.00489544	14	0.00439554	14	0.00487133	14	0.00259783	14	0.0216851	14	0.0216851	14	0.01865	14	0.01865	14	0.01865
sitA	0	0	0	0	0	0	0	0	0	0	4	0.0006716	4	0.00099597	5	0.00213374	5	0.00213374	5	0.00192632	5	0.00192632	5	0.00192632
pOMP1	1	0	1	0	1	0	1	0	1	0	1	0	1	0	1	0	1	0	1	0	1	0	1	0
tesA	23	0.0669443	23	0.0666753	23	0.0666753	23	0.0667314	23	0.0656398	23	0.0685283	23	0.0685283	17	0.120203	17	0.120203	17	0.114816	17	0.114816	17	0.114816
pgm	1	0	1	0	1	0	1	0	1	0	1	0	1	0	1	0	1	0	1	0	1	0	1	0
fliK	0	0	0	0	0	0	0	0	0	0	0	0	0	0	1	0	1	0	1	0	1	0	1	0
oppA	1	0	1	0	1	0	1	0	1	0	1	0	1	0	10	0.00809364	10	0.00809364	10	0.00695653	10	0.00695653	10	0.00695653
yfkN	0	0	0	0	0	0	0	0	0	0	0	0	0	0	18	0.103863	18	0.103863	18	0.065645	18	0.065645	18	0.065645
gadB	11	0.00026875	11	0.00026544	11	0.00026544	11	0.00026544	11	0.00027213	11	0.00029382	11	0.00036422	11	0.00036422	11	0.00036422	11	0.00036422	11	0.00036422	11	0.00036422
yhjM	0	0	0	0	0	0	0	0	0	0	0	0	0	0	1	0	1	0	1	0	1	0	1	0
rimI	1	0	1	0	1	0	1	0	1	0	1	0	1	0	1	0	1	0	1	0	1	0	1	0
malQ	0	0	0	0	0	0	0	0	0	0	0	0	0	0	0	0	0	0	0	0	4	0.3	4	0.133333
artI	19	0.0137093	19	0.0137383	19	0.0137383	19	0.0137546	19	0.0125363	19	0.0138974	19	0.0127989	19	0.0184492	19	0.0184492	19	0.0163682	21	0.0911638	21	0.0873302
abcT4	0	0	0	0	0	0	0	0	0	0	0	0	0	0	0	0	0	0	0	0	13	0.0254612	13	0.0241085
yeaZ	1	0	1	0	1	0	1	0	1	0	1	0	1	0	1	0	1	0	1	0	1	0	1	0
livJ	18	0.0175891	18	0.0176997	18	0.0176997	18	0.0177513	18	0.0163643	18	0.0171166	18	0.0187633	18	0.0187633	18	0.0187633	19	0.0299359	19	0.0299359	19	0.0299359
fliC	0	0	0	0	0	0	0	0	0	0	0	0	0	0	1	0	1	0	1	0	1	0	1	0
ucp1	0	0	5	0.00067818	5	0.00067818	5	0.00067818	5	0.00067818	5	0.00067818	5	0.00067818	5	0.00067818	5	0.00067818	5	0.00067818	5	0.00067818	5	0.00067818
creC	2	0.00793651	2	0.00793651	2	0.00793651	2	0.00793651	2	0.00793651	2	0.00793651	2	0.00793651	2	0.00793651	2	0.00793651	2	0.00793651	2	0.00793651	2	0.00793651
ybeQ	0	0	4	1	4	1	4	1	4	1	4	1	4	1	4	1	4	1	4	1	4	1	4	1
potD-2	0	0	0	0	0	0	0	0	0	0	0	0	0	0	0	0	0	0	0	0	1	0	1	0
iroN	0	0	0	0	0	0	0	0	0	0	0	0	0	0	9	0.0952543	9	0.0952543	9	0.0920234	9	0.0920234	9	0.0920234
glgA	2	0.00793651	2	0.00793651	2	0.00793651	2	0.00793651	2	0.00793651	2	0.0133333	2	0.00793651	2	0.00793651	2	0.00793651	2	0.00793651	2	0.00793651	2	0.00793651
ggt	7	0.0464163	7	0.046014	7	0.046014	7	0.046014	7	0.0471294	7	0.0476864	7	0.053562	7	0.0771633	7	0.0771633	7	0.0762731	5	0.533333	5	0.533333
katE	1	0	1	0	1	0	1	0	1	0	1	0	1	0	3	0.0195671	3	0.0195671	3	0.0183304	3	0.0183304	3	0.0183304
ybeS	0	0	0	0	0	0	0	0	0	0	0	0	0	0	0	0	0	0	2	0.025	2	0.025	2	0.025
cirA	2	2.588e-05	2	2.556e-05	2	2.556e-05	2	2.556e-05	2	2.621e-05	2	2.621e-05	2	2.621e-05	2	2.621e-05	2	2.621e-05	2	2.621e-05	2	2.621e-05	2	2.621e-05
fixA	2	1	2	1	2	1	2	1	2	1	2	1	2	1	2	1	2	1	2	1	2	1	2	1
nrfA	1	0	1	0	1	0	1	0	1	0	1	0	1	0	1	0	1	0	1	0	1	0	1	0
sbp	2	0.00262281	2	0.00261011	2	0.00261011	2	0.00518085	2	0.00265999	2	0.0026062	2	0.00214315	6	0.00695114	6	0.00695114	6	0.00668706	6	0.00668706	6	0.00668706
galT	0	0	0	0	0	0	0	0	0	0	0	0	0	0	5	0.47619	5	0.47619	5	0.538462	5	0.538462	5	0.538462
malS	2	1	2	0.666667	2	1	2	1	2	0.666667	2	0.666667	2	1	2	1	2	1	2	1	2	0.166667	2	0.166667
ompL	0	0	0	0	0	0	0	0	0	0	0	0	0	0	1	0	1	0	1	0	1	0	1	0
ybeU	0	0	0	0	0	0	0	0	0	0	0	0	0	0	0	0	0	0	2	0.025	2	0.025	2	0.025
