# Supplementary material for: Investigating host-bacterial interactions among enteric pathogens
Source: BMC Genomics. 2019 Dec 27;20:1022. doi: 10.1186/s12864-019-6398-2 (PMC6935094; doi:10.1186/s12864-019-6398-2)
Supplement: Supplementary file 4 — Additional file 4. Gene Ontology analysis of the human and bacterial proteins associated to the host-pathogen interaction (HPI) network. [file 12864_2019_6398_MOESM4_ESM.xlsx]

## Sheet: GO_Bacteria
					Additional File 4A
Salmonella enterica subsp. enterica serovar Typhi CT18	Salmonella enterica subsp. enterica serovar Typhi Ty2	Salmonella enterica Serovar Typhimurium LT2	Escherichia coli O157 H7 EC4115	Escherichia coli O157 H7 EDL933	Escherichia coli O157 H7 Sakai	Escherichia coli O157 H7 TW14359	Escherichia coli K-12 MG1655	Shigella dysenteriae	Shigella flexneri 301 (serotype 2a)	Vibrio cholerae O1 biovar El Tor N16961	Vibrio cholerae O395		Gene Ontology Biological Process Terms (Level 4)
GO:0006749 (glutathione metabolic process)	GO:0006749 (glutathione metabolic process)	GO:0006749 (glutathione metabolic process)	GO:0006749 (glutathione metabolic process)	GO:0006749 (glutathione metabolic process)	GO:0006749 (glutathione metabolic process)	GO:0006749 (glutathione metabolic process)	GO:0006749 (glutathione metabolic process)	GO:0006508 (proteolysis)	GO:0006749 (glutathione metabolic process)	GO:0006749 (glutathione metabolic process)	GO:0006749 (glutathione metabolic process)		Gene Ontology Molecular Function Terms (Level 4)
GO:0019318 (hexose metabolic process)	GO:0019318 (hexose metabolic process)	GO:0019318 (hexose metabolic process)	GO:0006811 (ion transport)	GO:0006811 (ion transport)	GO:0006811 (ion transport)	GO:0006811 (ion transport)	GO:0006811 (ion transport)	GO:0006749 (glutathione metabolic process)	GO:0006811 (ion transport)	GO:0043163 (cell envelope organization)	GO:0043163 (cell envelope organization)		Gene Ontology Cellular Component Terms (Level 4)
GO:0019430 (removal of superoxide radicals)	GO:0019430 (removal of superoxide radicals)	GO:0019430 (removal of superoxide radicals)	GO:0019318 (hexose metabolic process)	GO:0019318 (hexose metabolic process)	GO:0019318 (hexose metabolic process)	GO:0019318 (hexose metabolic process)	GO:0019318 (hexose metabolic process)	GO:0006811 (ion transport)	GO:0019318 (hexose metabolic process)	GO:0043171 (peptide catabolic process)	GO:0043171 (peptide catabolic process)
GO:0043163 (cell envelope organization)	GO:0043163 (cell envelope organization)	GO:0043163 (cell envelope organization)	GO:0043163 (cell envelope organization)	GO:0043163 (cell envelope organization)	GO:0043163 (cell envelope organization)	GO:0043163 (cell envelope organization)	GO:0043163 (cell envelope organization)	GO:0019318 (hexose metabolic process)	GO:0043163 (cell envelope organization)	GO:0043603 (cellular amide metabolic process)	GO:0043603 (cellular amide metabolic process)
GO:0071702 (organic substance transport)	GO:0071702 (organic substance transport)	GO:0071702 (organic substance transport)	GO:0043171 (peptide catabolic process)	GO:0043171 (peptide catabolic process)	GO:0043171 (peptide catabolic process)	GO:0043171 (peptide catabolic process)	GO:0043171 (peptide catabolic process)	GO:0043163 (cell envelope organization)	GO:0043171 (peptide catabolic process)	GO:0044272 (sulfur compound biosynthetic process)	GO:0044272 (sulfur compound biosynthetic process)
GO:0071705 (nitrogen compound transport)	GO:0071705 (nitrogen compound transport)	GO:0071705 (nitrogen compound transport)	GO:0071702 (organic substance transport)	GO:0071702 (organic substance transport)	GO:0071702 (organic substance transport)	GO:0071702 (organic substance transport)	GO:0055072 (iron ion homeostasis)	GO:0043171 (peptide catabolic process)	GO:0071702 (organic substance transport)	GO:0072657 (protein localization to membrane)	GO:0072657 (protein localization to membrane)
			GO:0071705 (nitrogen compound transport)	GO:0071705 (nitrogen compound transport)	GO:0071705 (nitrogen compound transport)	GO:0071705 (nitrogen compound transport)	GO:0071702 (organic substance transport)	GO:0071702 (organic substance transport)	GO:0071705 (nitrogen compound transport)
							GO:0071705 (nitrogen compound transport)	GO:0071705 (nitrogen compound transport)
GO:0003755 (peptidyl-prolyl cis-trans isomerase activity)	GO:0003755 (peptidyl-prolyl cis-trans isomerase activity)	GO:0003755 (peptidyl-prolyl cis-trans isomerase activity)
GO:0005829 (cytosol)	GO:0005829 (cytosol)	GO:0031246 (intrinsic component of periplasmic side of cell outer membrane)	GO:0005829 (cytosol)	GO:0005829 (cytosol)	GO:0005829 (cytosol)	GO:0005829 (cytosol)	GO:0005829 (cytosol)	GO:0031246 (intrinsic component of periplasmic side of cell outer membrane)	GO:0005829 (cytosol)	GO:0031246 (intrinsic component of periplasmic side of cell outer membrane)	GO:0031246 (intrinsic component of periplasmic side of cell outer membrane)
GO:0031246 (intrinsic component of periplasmic side of cell outer membrane)	GO:0031246 (intrinsic component of periplasmic side of cell outer membrane)		GO:0031246 (intrinsic component of periplasmic side of cell outer membrane)	GO:0031246 (intrinsic component of periplasmic side of cell outer membrane)	GO:0031246 (intrinsic component of periplasmic side of cell outer membrane)	GO:0031246 (intrinsic component of periplasmic side of cell outer membrane)	GO:0031246 (intrinsic component of periplasmic side of cell outer membrane)	GO:0043190 (ATP-binding cassette (ABC) transporter complex)	GO:0031246 (intrinsic component of periplasmic side of cell outer membrane)
			GO:0043190 (ATP-binding cassette (ABC) transporter complex)	GO:0043190 (ATP-binding cassette (ABC) transporter complex)	GO:0043190 (ATP-binding cassette (ABC) transporter complex)	GO:0043190 (ATP-binding cassette (ABC) transporter complex)	GO:0043190 (ATP-binding cassette (ABC) transporter complex)		GO:0043190 (ATP-binding cassette (ABC) transporter complex)

## Sheet: GO_Human
Additional File 4B
Salmonella enterica subsp. enterica serovar Typhi CT18	Salmonella enterica subsp. enterica serovar Typhi Ty2	Salmonella enterica Serovar Typhimurium LT2	Escherichia coli O157 H7 EC4115	Escherichia coli O157 H7 EDL933	Escherichia coli O157 H7 Sakai	Escherichia coli O157 H7 TW14359	Escherichia coli K-12 MG1655	Shigella dysenteriae	Shigella flexneri 301 (serotype 2a)	Vibrio cholerae O1 biovar El Tor N16961	Vibrio cholerae O395		Gene Ontology Biological Process Terms (Level 4)
GO:0006067 (ethanol metabolic process)	GO:0006067 (ethanol metabolic process)	GO:0043436 (oxoacid metabolic process)	GO:0000096 (sulfur amino acid metabolic process)	GO:0000096 (sulfur amino acid metabolic process)	GO:0000096 (sulfur amino acid metabolic process)	GO:0000096 (sulfur amino acid metabolic process)	GO:0000096 (sulfur amino acid metabolic process)	GO:0000096 (sulfur amino acid metabolic process)	GO:0000096 (sulfur amino acid metabolic process)	GO:0006631 (fatty acid metabolic process)	GO:0006631 (fatty acid metabolic process)		Gene Ontology Molecular Function Terms (Level 4)
GO:0006518 (peptide metabolic process)	GO:0006518 (peptide metabolic process)	GO:0019752 (carboxylic acid metabolic process)	GO:0006090 (pyruvate metabolic process)	GO:0006090 (pyruvate metabolic process)	GO:0006090 (pyruvate metabolic process)	GO:0006090 (pyruvate metabolic process)	GO:0006090 (pyruvate metabolic process)	GO:0006090 (pyruvate metabolic process)	GO:0006090 (pyruvate metabolic process)	GO:0006749 (glutathione metabolic process)	GO:0006749 (glutathione metabolic process)		Gene Ontology Cellular Component Terms (Level 4)
GO:0006631 (fatty acid metabolic process)	GO:0006631 (fatty acid metabolic process)	GO:0006753 (nucleoside phosphate metabolic process)	GO:0006518 (peptide metabolic process)	GO:0006518 (peptide metabolic process)	GO:0006518 (peptide metabolic process)	GO:0006518 (peptide metabolic process)	GO:0006518 (peptide metabolic process)	GO:0006518 (peptide metabolic process)	GO:0006518 (peptide metabolic process)	GO:0006753 (nucleoside phosphate metabolic process)	GO:0006753 (nucleoside phosphate metabolic process)
GO:0006690 (icosanoid metabolic process)	GO:0006690 (icosanoid metabolic process)	GO:1901605 (alpha-amino acid metabolic process)	GO:0006631 (fatty acid metabolic process)	GO:0006631 (fatty acid metabolic process)	GO:0006631 (fatty acid metabolic process)	GO:0006631 (fatty acid metabolic process)	GO:0006631 (fatty acid metabolic process)	GO:0006631 (fatty acid metabolic process)	GO:0006631 (fatty acid metabolic process)	GO:0006796 (phosphate-containing compound metabolic process)	GO:0006796 (phosphate-containing compound metabolic process)
GO:0006749 (glutathione metabolic process)	GO:0006749 (glutathione metabolic process)	GO:1901566 (organonitrogen compound biosynthetic process)	GO:0006690 (icosanoid metabolic process)	GO:0006690 (icosanoid metabolic process)	GO:0006690 (icosanoid metabolic process)	GO:0006690 (icosanoid metabolic process)	GO:0006690 (icosanoid metabolic process)	GO:0006690 (icosanoid metabolic process)	GO:0006690 (icosanoid metabolic process)	GO:0009112 (nucleobase metabolic process)	GO:0009112 (nucleobase metabolic process)
GO:0006753 (nucleoside phosphate metabolic process)	GO:0006753 (nucleoside phosphate metabolic process)	GO:0090407 (organophosphate biosynthetic process)	GO:0006732 (coenzyme metabolic process)	GO:0006732 (coenzyme metabolic process)	GO:0006732 (coenzyme metabolic process)	GO:0006732 (coenzyme metabolic process)	GO:0006732 (coenzyme metabolic process)	GO:0006732 (coenzyme metabolic process)	GO:0006732 (coenzyme metabolic process)	GO:0009116 (nucleoside metabolic process)	GO:0009116 (nucleoside metabolic process)
GO:0006796 (phosphate-containing compound metabolic process)	GO:0006796 (phosphate-containing compound metabolic process)	GO:1901565 (organonitrogen compound catabolic process)	GO:0006749 (glutathione metabolic process)	GO:0006749 (glutathione metabolic process)	GO:0006749 (glutathione metabolic process)	GO:0006749 (glutathione metabolic process)	GO:0006749 (glutathione metabolic process)	GO:0006749 (glutathione metabolic process)	GO:0006749 (glutathione metabolic process)	GO:0015850 (organic hydroxy compound transport)	GO:0015850 (organic hydroxy compound transport)
GO:0008202 (steroid metabolic process)	GO:0008202 (steroid metabolic process)	GO:0032787 (monocarboxylic acid metabolic process)	GO:0006753 (nucleoside phosphate metabolic process)	GO:0006753 (nucleoside phosphate metabolic process)	GO:0006753 (nucleoside phosphate metabolic process)	GO:0006753 (nucleoside phosphate metabolic process)	GO:0006753 (nucleoside phosphate metabolic process)	GO:0006753 (nucleoside phosphate metabolic process)	GO:0006753 (nucleoside phosphate metabolic process)	GO:0015949 (nucleobase-containing small molecule interconversion)	GO:0015949 (nucleobase-containing small molecule interconversion)
GO:0008610 (lipid biosynthetic process)	GO:0008610 (lipid biosynthetic process)	GO:0006796 (phosphate-containing compound metabolic process)	GO:0006796 (phosphate-containing compound metabolic process)	GO:0006796 (phosphate-containing compound metabolic process)	GO:0006796 (phosphate-containing compound metabolic process)	GO:0006796 (phosphate-containing compound metabolic process)	GO:0006796 (phosphate-containing compound metabolic process)	GO:0006796 (phosphate-containing compound metabolic process)	GO:0006796 (phosphate-containing compound metabolic process)	GO:0019752 (carboxylic acid metabolic process)	GO:0019752 (carboxylic acid metabolic process)
GO:0009064 (glutamine family amino acid metabolic process)	GO:0009064 (glutamine family amino acid metabolic process)	GO:1901137 (carbohydrate derivative biosynthetic process)	GO:0008202 (steroid metabolic process)	GO:0008202 (steroid metabolic process)	GO:0008202 (steroid metabolic process)	GO:0008202 (steroid metabolic process)	GO:0008202 (steroid metabolic process)	GO:0008202 (steroid metabolic process)	GO:0008652 (cellular amino acid biosynthetic process)	GO:0034375 (high-density lipoprotein particle remodeling)	GO:0034375 (high-density lipoprotein particle remodeling)
GO:0009112 (nucleobase metabolic process)	GO:0009112 (nucleobase metabolic process)	GO:0006749 (glutathione metabolic process)	GO:0008610 (lipid biosynthetic process)	GO:0008610 (lipid biosynthetic process)	GO:0008610 (lipid biosynthetic process)	GO:0008610 (lipid biosynthetic process)	GO:0008610 (lipid biosynthetic process)	GO:0008610 (lipid biosynthetic process)	GO:0009063 (cellular amino acid catabolic process)	GO:0042908 (xenobiotic transport)	GO:0042908 (xenobiotic transport)
GO:0009116 (nucleoside metabolic process)	GO:0009116 (nucleoside metabolic process)	GO:0006631 (fatty acid metabolic process)	GO:0008652 (cellular amino acid biosynthetic process)	GO:0008652 (cellular amino acid biosynthetic process)	GO:0008652 (cellular amino acid biosynthetic process)	GO:0008652 (cellular amino acid biosynthetic process)	GO:0008652 (cellular amino acid biosynthetic process)	GO:0008652 (cellular amino acid biosynthetic process)	GO:0009064 (glutamine family amino acid metabolic process)	GO:0043101 (purine-containing compound salvage)	GO:0043101 (purine-containing compound salvage)
GO:0009225 (nucleotide-sugar metabolic process)	GO:0009225 (nucleotide-sugar metabolic process)	GO:0043603 (cellular amide metabolic process)	GO:0009063 (cellular amino acid catabolic process)	GO:0009063 (cellular amino acid catabolic process)	GO:0009063 (cellular amino acid catabolic process)	GO:0009063 (cellular amino acid catabolic process)	GO:0009063 (cellular amino acid catabolic process)	GO:0009063 (cellular amino acid catabolic process)	GO:0009112 (nucleobase metabolic process)	GO:0043436 (oxoacid metabolic process)	GO:0043436 (oxoacid metabolic process)
GO:0010243 (response to organonitrogen compound)	GO:0010243 (response to organonitrogen compound)	GO:0034308 (primary alcohol metabolic process)	GO:0009064 (glutamine family amino acid metabolic process)	GO:0009064 (glutamine family amino acid metabolic process)	GO:0009064 (glutamine family amino acid metabolic process)	GO:0009064 (glutamine family amino acid metabolic process)	GO:0009064 (glutamine family amino acid metabolic process)	GO:0009064 (glutamine family amino acid metabolic process)	GO:0009116 (nucleoside metabolic process)	GO:0043603 (cellular amide metabolic process)	GO:0043603 (cellular amide metabolic process)
GO:0015850 (organic hydroxy compound transport)	GO:0015850 (organic hydroxy compound transport)	GO:0019693 (ribose phosphate metabolic process)	GO:0009112 (nucleobase metabolic process)	GO:0009112 (nucleobase metabolic process)	GO:0009112 (nucleobase metabolic process)	GO:0009112 (nucleobase metabolic process)	GO:0009112 (nucleobase metabolic process)	GO:0009112 (nucleobase metabolic process)	GO:0009437 (carnitine metabolic process)	GO:0046434 (organophosphate catabolic process)	GO:0046434 (organophosphate catabolic process)
GO:0016051 (carbohydrate biosynthetic process)	GO:0016051 (carbohydrate biosynthetic process)	GO:0046394 (carboxylic acid biosynthetic process)	GO:0009116 (nucleoside metabolic process)	GO:0009116 (nucleoside metabolic process)	GO:0009116 (nucleoside metabolic process)	GO:0009116 (nucleoside metabolic process)	GO:0009116 (nucleoside metabolic process)	GO:0009116 (nucleoside metabolic process)	GO:0010243 (response to organonitrogen compound)	GO:0048878 (chemical homeostasis)	GO:0048878 (chemical homeostasis)
GO:0019318 (hexose metabolic process)	GO:0019318 (hexose metabolic process)	GO:0046434 (organophosphate catabolic process)	GO:0009437 (carnitine metabolic process)	GO:0009437 (carnitine metabolic process)	GO:0009437 (carnitine metabolic process)	GO:0009437 (carnitine metabolic process)	GO:0009437 (carnitine metabolic process)	GO:0009437 (carnitine metabolic process)	GO:0015850 (organic hydroxy compound transport)	GO:0051188 (cofactor biosynthetic process)	GO:0051188 (cofactor biosynthetic process)
GO:0019471 (4-hydroxyproline metabolic process)	GO:0019471 (4-hydroxyproline metabolic process)	GO:0009064 (glutamine family amino acid metabolic process)	GO:0010243 (response to organonitrogen compound)	GO:0015850 (organic hydroxy compound transport)	GO:0015850 (organic hydroxy compound transport)	GO:0010243 (response to organonitrogen compound)	GO:0015850 (organic hydroxy compound transport)	GO:0015850 (organic hydroxy compound transport)	GO:0019318 (hexose metabolic process)	GO:0055085 (transmembrane transport)	GO:0055085 (transmembrane transport)
GO:0019682 (glyceraldehyde-3-phosphate metabolic process)	GO:0019682 (glyceraldehyde-3-phosphate metabolic process)	GO:0009112 (nucleobase metabolic process)	GO:0015850 (organic hydroxy compound transport)	GO:0019318 (hexose metabolic process)	GO:0019318 (hexose metabolic process)	GO:0015850 (organic hydroxy compound transport)	GO:0019318 (hexose metabolic process)	GO:0019318 (hexose metabolic process)	GO:0019395 (fatty acid oxidation)	GO:0071702 (organic substance transport)	GO:0071702 (organic substance transport)
GO:0019693 (ribose phosphate metabolic process)	GO:0019693 (ribose phosphate metabolic process)	GO:0072521 (purine-containing compound metabolic process)	GO:0019318 (hexose metabolic process)	GO:0019395 (fatty acid oxidation)	GO:0019395 (fatty acid oxidation)	GO:0019318 (hexose metabolic process)	GO:0019395 (fatty acid oxidation)	GO:0019395 (fatty acid oxidation)	GO:0019471 (4-hydroxyproline metabolic process)	GO:0072521 (purine-containing compound metabolic process)	GO:0072521 (purine-containing compound metabolic process)
GO:0019752 (carboxylic acid metabolic process)	GO:0019752 (carboxylic acid metabolic process)	GO:0071466 (cellular response to xenobiotic stimulus)	GO:0019395 (fatty acid oxidation)	GO:0019471 (4-hydroxyproline metabolic process)	GO:0019471 (4-hydroxyproline metabolic process)	GO:0019395 (fatty acid oxidation)	GO:0019471 (4-hydroxyproline metabolic process)	GO:0019471 (4-hydroxyproline metabolic process)	GO:0019682 (glyceraldehyde-3-phosphate metabolic process)	GO:0090407 (organophosphate biosynthetic process)	GO:0090407 (organophosphate biosynthetic process)
GO:0032787 (monocarboxylic acid metabolic process)	GO:0032787 (monocarboxylic acid metabolic process)	GO:1901657 (glycosyl compound metabolic process)	GO:0019471 (4-hydroxyproline metabolic process)	GO:0019682 (glyceraldehyde-3-phosphate metabolic process)	GO:0019682 (glyceraldehyde-3-phosphate metabolic process)	GO:0019471 (4-hydroxyproline metabolic process)	GO:0019682 (glyceraldehyde-3-phosphate metabolic process)	GO:0019693 (ribose phosphate metabolic process)	GO:0019693 (ribose phosphate metabolic process)	GO:1901137 (carbohydrate derivative biosynthetic process)	GO:1901137 (carbohydrate derivative biosynthetic process)
GO:0034308 (primary alcohol metabolic process)	GO:0034308 (primary alcohol metabolic process)	GO:0019318 (hexose metabolic process)	GO:0019682 (glyceraldehyde-3-phosphate metabolic process)	GO:0019693 (ribose phosphate metabolic process)	GO:0019693 (ribose phosphate metabolic process)	GO:0019682 (glyceraldehyde-3-phosphate metabolic process)	GO:0019693 (ribose phosphate metabolic process)	GO:0019752 (carboxylic acid metabolic process)	GO:0019752 (carboxylic acid metabolic process)	GO:1901566 (organonitrogen compound biosynthetic process)	GO:1901566 (organonitrogen compound biosynthetic process)
GO:0034637 (cellular carbohydrate biosynthetic process)	GO:0034637 (cellular carbohydrate biosynthetic process)	GO:0044272 (sulfur compound biosynthetic process)	GO:0019693 (ribose phosphate metabolic process)	GO:0019752 (carboxylic acid metabolic process)	GO:0019752 (carboxylic acid metabolic process)	GO:0019693 (ribose phosphate metabolic process)	GO:0019752 (carboxylic acid metabolic process)	GO:0032787 (monocarboxylic acid metabolic process)	GO:0032787 (monocarboxylic acid metabolic process)	GO:1901605 (alpha-amino acid metabolic process)	GO:1901605 (alpha-amino acid metabolic process)
GO:0042572 (retinol metabolic process)	GO:0042572 (retinol metabolic process)	GO:0055085 (transmembrane transport)	GO:0019752 (carboxylic acid metabolic process)	GO:0032787 (monocarboxylic acid metabolic process)	GO:0032787 (monocarboxylic acid metabolic process)	GO:0019752 (carboxylic acid metabolic process)	GO:0032787 (monocarboxylic acid metabolic process)	GO:0034308 (primary alcohol metabolic process)	GO:0034375 (high-density lipoprotein particle remodeling)
GO:0042908 (xenobiotic transport)	GO:0042908 (xenobiotic transport)	GO:0009116 (nucleoside metabolic process)	GO:0032787 (monocarboxylic acid metabolic process)	GO:0034308 (primary alcohol metabolic process)	GO:0034308 (primary alcohol metabolic process)	GO:0032787 (monocarboxylic acid metabolic process)	GO:0034308 (primary alcohol metabolic process)	GO:0034375 (high-density lipoprotein particle remodeling)	GO:0042908 (xenobiotic transport)
GO:0043434 (response to peptide hormone)	GO:0043434 (response to peptide hormone)	GO:1901136 (carbohydrate derivative catabolic process)	GO:0034308 (primary alcohol metabolic process)	GO:0042908 (xenobiotic transport)	GO:0042908 (xenobiotic transport)	GO:0034308 (primary alcohol metabolic process)	GO:0042908 (xenobiotic transport)	GO:0042908 (xenobiotic transport)	GO:0043434 (response to peptide hormone)
GO:0043436 (oxoacid metabolic process)	GO:0043436 (oxoacid metabolic process)	GO:0042908 (xenobiotic transport)	GO:0034375 (high-density lipoprotein particle remodeling)	GO:0043434 (response to peptide hormone)	GO:0043434 (response to peptide hormone)	GO:0034375 (high-density lipoprotein particle remodeling)	GO:0043434 (response to peptide hormone)	GO:0043436 (oxoacid metabolic process)	GO:0043436 (oxoacid metabolic process)
GO:0043603 (cellular amide metabolic process)	GO:0043603 (cellular amide metabolic process)	GO:0006690 (icosanoid metabolic process)	GO:0042908 (xenobiotic transport)	GO:0043436 (oxoacid metabolic process)	GO:0043436 (oxoacid metabolic process)	GO:0042908 (xenobiotic transport)	GO:0043436 (oxoacid metabolic process)	GO:0043603 (cellular amide metabolic process)	GO:0043603 (cellular amide metabolic process)
GO:0044270 (cellular nitrogen compound catabolic process)	GO:0044270 (cellular nitrogen compound catabolic process)	GO:0006518 (peptide metabolic process)	GO:0043434 (response to peptide hormone)	GO:0043603 (cellular amide metabolic process)	GO:0043603 (cellular amide metabolic process)	GO:0043434 (response to peptide hormone)	GO:0043603 (cellular amide metabolic process)	GO:0043648 (dicarboxylic acid metabolic process)	GO:0044272 (sulfur compound biosynthetic process)
GO:0044272 (sulfur compound biosynthetic process)	GO:0044272 (sulfur compound biosynthetic process)	GO:1901361 (organic cyclic compound catabolic process)	GO:0043436 (oxoacid metabolic process)	GO:0043648 (dicarboxylic acid metabolic process)	GO:0043648 (dicarboxylic acid metabolic process)	GO:0043436 (oxoacid metabolic process)	GO:0043648 (dicarboxylic acid metabolic process)	GO:0044270 (cellular nitrogen compound catabolic process)	GO:0046394 (carboxylic acid biosynthetic process)
GO:0046394 (carboxylic acid biosynthetic process)	GO:0046394 (carboxylic acid biosynthetic process)	GO:0042572 (retinol metabolic process)	GO:0043603 (cellular amide metabolic process)	GO:0044270 (cellular nitrogen compound catabolic process)	GO:0044270 (cellular nitrogen compound catabolic process)	GO:0043603 (cellular amide metabolic process)	GO:0044270 (cellular nitrogen compound catabolic process)	GO:0044272 (sulfur compound biosynthetic process)	GO:0046434 (organophosphate catabolic process)
GO:0046434 (organophosphate catabolic process)	GO:0046434 (organophosphate catabolic process)	GO:0034637 (cellular carbohydrate biosynthetic process)	GO:0043648 (dicarboxylic acid metabolic process)	GO:0044272 (sulfur compound biosynthetic process)	GO:0044272 (sulfur compound biosynthetic process)	GO:0043648 (dicarboxylic acid metabolic process)	GO:0044272 (sulfur compound biosynthetic process)	GO:0046394 (carboxylic acid biosynthetic process)	GO:0046700 (heterocycle catabolic process)
GO:0046700 (heterocycle catabolic process)	GO:0046700 (heterocycle catabolic process)	GO:0016051 (carbohydrate biosynthetic process)	GO:0044270 (cellular nitrogen compound catabolic process)	GO:0046394 (carboxylic acid biosynthetic process)	GO:0046394 (carboxylic acid biosynthetic process)	GO:0044270 (cellular nitrogen compound catabolic process)	GO:0046365 (monosaccharide catabolic process)	GO:0046434 (organophosphate catabolic process)	GO:0048878 (chemical homeostasis)
GO:0051188 (cofactor biosynthetic process)	GO:0051188 (cofactor biosynthetic process)	GO:0019682 (glyceraldehyde-3-phosphate metabolic process)	GO:0044272 (sulfur compound biosynthetic process)	GO:0046434 (organophosphate catabolic process)	GO:0046434 (organophosphate catabolic process)	GO:0044272 (sulfur compound biosynthetic process)	GO:0046394 (carboxylic acid biosynthetic process)	GO:0046700 (heterocycle catabolic process)	GO:0055085 (transmembrane transport)
GO:0055085 (transmembrane transport)	GO:0055085 (transmembrane transport)	GO:0051188 (cofactor biosynthetic process)	GO:0046394 (carboxylic acid biosynthetic process)	GO:0046700 (heterocycle catabolic process)	GO:0046700 (heterocycle catabolic process)	GO:0046394 (carboxylic acid biosynthetic process)	GO:0046434 (organophosphate catabolic process)	GO:0048878 (chemical homeostasis)	GO:0072521 (purine-containing compound metabolic process)
GO:0071466 (cellular response to xenobiotic stimulus)	GO:0071466 (cellular response to xenobiotic stimulus)	GO:0008202 (steroid metabolic process)	GO:0046434 (organophosphate catabolic process)	GO:0048878 (chemical homeostasis)	GO:0048878 (chemical homeostasis)	GO:0046434 (organophosphate catabolic process)	GO:0046700 (heterocycle catabolic process)	GO:0055085 (transmembrane transport)	GO:0090407 (organophosphate biosynthetic process)
GO:0072521 (purine-containing compound metabolic process)	GO:0072521 (purine-containing compound metabolic process)	GO:0006067 (ethanol metabolic process)	GO:0046700 (heterocycle catabolic process)	GO:0055085 (transmembrane transport)	GO:0055085 (transmembrane transport)	GO:0046700 (heterocycle catabolic process)	GO:0055085 (transmembrane transport)	GO:0072521 (purine-containing compound metabolic process)	GO:1901137 (carbohydrate derivative biosynthetic process)
GO:0090407 (organophosphate biosynthetic process)	GO:0090407 (organophosphate biosynthetic process)	GO:0009225 (nucleotide-sugar metabolic process)	GO:0055085 (transmembrane transport)	GO:0071466 (cellular response to xenobiotic stimulus)	GO:0071466 (cellular response to xenobiotic stimulus)	GO:0055085 (transmembrane transport)	GO:0071466 (cellular response to xenobiotic stimulus)	GO:0090407 (organophosphate biosynthetic process)	GO:1901361 (organic cyclic compound catabolic process)
GO:1901136 (carbohydrate derivative catabolic process)	GO:1901136 (carbohydrate derivative catabolic process)	GO:0015850 (organic hydroxy compound transport)	GO:0071466 (cellular response to xenobiotic stimulus)	GO:0072521 (purine-containing compound metabolic process)	GO:0072521 (purine-containing compound metabolic process)	GO:0071466 (cellular response to xenobiotic stimulus)	GO:0072521 (purine-containing compound metabolic process)	GO:1901137 (carbohydrate derivative biosynthetic process)	GO:1901565 (organonitrogen compound catabolic process)
GO:1901137 (carbohydrate derivative biosynthetic process)	GO:1901137 (carbohydrate derivative biosynthetic process)	GO:0043434 (response to peptide hormone)	GO:0072521 (purine-containing compound metabolic process)	GO:0090407 (organophosphate biosynthetic process)	GO:0090407 (organophosphate biosynthetic process)	GO:0072521 (purine-containing compound metabolic process)	GO:0090407 (organophosphate biosynthetic process)	GO:1901361 (organic cyclic compound catabolic process)	GO:1901566 (organonitrogen compound biosynthetic process)
GO:1901361 (organic cyclic compound catabolic process)	GO:1901361 (organic cyclic compound catabolic process)	GO:0008610 (lipid biosynthetic process)	GO:0090407 (organophosphate biosynthetic process)	GO:1901137 (carbohydrate derivative biosynthetic process)	GO:1901137 (carbohydrate derivative biosynthetic process)	GO:0090407 (organophosphate biosynthetic process)	GO:1901137 (carbohydrate derivative biosynthetic process)	GO:1901565 (organonitrogen compound catabolic process)	GO:1901605 (alpha-amino acid metabolic process)
GO:1901565 (organonitrogen compound catabolic process)	GO:1901565 (organonitrogen compound catabolic process)	GO:0019471 (4-hydroxyproline metabolic process)	GO:1901137 (carbohydrate derivative biosynthetic process)	GO:1901361 (organic cyclic compound catabolic process)	GO:1901361 (organic cyclic compound catabolic process)	GO:1901137 (carbohydrate derivative biosynthetic process)	GO:1901361 (organic cyclic compound catabolic process)	GO:1901566 (organonitrogen compound biosynthetic process)	GO:1901652 (response to peptide)
GO:1901566 (organonitrogen compound biosynthetic process)	GO:1901566 (organonitrogen compound biosynthetic process)		GO:1901361 (organic cyclic compound catabolic process)	GO:1901565 (organonitrogen compound catabolic process)	GO:1901565 (organonitrogen compound catabolic process)	GO:1901361 (organic cyclic compound catabolic process)	GO:1901565 (organonitrogen compound catabolic process)	GO:1901605 (alpha-amino acid metabolic process)
GO:1901605 (alpha-amino acid metabolic process)	GO:1901605 (alpha-amino acid metabolic process)		GO:1901565 (organonitrogen compound catabolic process)	GO:1901566 (organonitrogen compound biosynthetic process)	GO:1901566 (organonitrogen compound biosynthetic process)	GO:1901565 (organonitrogen compound catabolic process)	GO:1901566 (organonitrogen compound biosynthetic process)	GO:1901652 (response to peptide)
GO:1901657 (glycosyl compound metabolic process)	GO:1901657 (glycosyl compound metabolic process)		GO:1901566 (organonitrogen compound biosynthetic process)	GO:1901605 (alpha-amino acid metabolic process)	GO:1901605 (alpha-amino acid metabolic process)	GO:1901566 (organonitrogen compound biosynthetic process)	GO:1901605 (alpha-amino acid metabolic process)
			GO:1901605 (alpha-amino acid metabolic process)	GO:1901652 (response to peptide)	GO:1901652 (response to peptide)	GO:1901605 (alpha-amino acid metabolic process)	GO:1901652 (response to peptide)
			GO:1901652 (response to peptide)			GO:1901652 (response to peptide)
GO:0003876 (AMP deaminase activity)	GO:0003876 (AMP deaminase activity)	GO:0003876 (AMP deaminase activity)	GO:0003876 (AMP deaminase activity)	GO:0002020 (protease binding)	GO:0002020 (protease binding)	GO:0003876 (AMP deaminase activity)	GO:0002020 (protease binding)	GO:0002020 (protease binding)	GO:0002020 (protease binding)	GO:0003876 (AMP deaminase activity)	GO:0003876 (AMP deaminase activity)
GO:0008281 (sulfonylurea receptor activity)	GO:0008281 (sulfonylurea receptor activity)	GO:0008281 (sulfonylurea receptor activity)	GO:0008281 (sulfonylurea receptor activity)	GO:0003876 (AMP deaminase activity)	GO:0003876 (AMP deaminase activity)	GO:0008281 (sulfonylurea receptor activity)	GO:0003876 (AMP deaminase activity)	GO:0003876 (AMP deaminase activity)	GO:0003876 (AMP deaminase activity)	GO:0004553 (hydrolase activity hydrolyzing O-glycosyl compounds)	GO:0004553 (hydrolase activity hydrolyzing O-glycosyl compounds)
GO:0015248 (sterol transporter activity)	GO:0015248 (sterol transporter activity)	GO:0015248 (sterol transporter activity)	GO:0015248 (sterol transporter activity)	GO:0008281 (sulfonylurea receptor activity)	GO:0008281 (sulfonylurea receptor activity)	GO:0015248 (sterol transporter activity)	GO:0008281 (sulfonylurea receptor activity)	GO:0008281 (sulfonylurea receptor activity)	GO:0008281 (sulfonylurea receptor activity)	GO:0008281 (sulfonylurea receptor activity)	GO:0008281 (sulfonylurea receptor activity)
GO:0016616 (oxidoreductase activity acting on the CH-OH group of donors NAD or NADP as acceptor)	GO:0016616 (oxidoreductase activity acting on the CH-OH group of donors NAD or NADP as acceptor)	GO:0016616 (oxidoreductase activity acting on the CH-OH group of donors NAD or NADP as acceptor)	GO:0015315 (organophosphate:inorganic phosphate antiporter activity)	GO:0015248 (sterol transporter activity)	GO:0015248 (sterol transporter activity)	GO:0015315 (organophosphate:inorganic phosphate antiporter activity)	GO:0015248 (sterol transporter activity)	GO:0015248 (sterol transporter activity)	GO:0015248 (sterol transporter activity)	GO:0015248 (sterol transporter activity)	GO:0015248 (sterol transporter activity)
GO:0016814 (hydrolase activity acting on carbon-nitrogen (but not peptide) bonds in cyclic amidines)	GO:0016814 (hydrolase activity acting on carbon-nitrogen (but not peptide) bonds in cyclic amidines)	GO:0016776 (phosphotransferase activity)	GO:0016616 (oxidoreductase activity acting on the CH-OH group of donors NAD or NADP as acceptor)	GO:0015315 (organophosphate:inorganic phosphate antiporter activity)	GO:0015315 (organophosphate:inorganic phosphate antiporter activity)	GO:0016616 (oxidoreductase activity acting on the CH-OH group of donors NAD or NADP as acceptor)	GO:0015315 (organophosphate:inorganic phosphate antiporter activity)	GO:0015315 (organophosphate:inorganic phosphate antiporter activity)	GO:0015315 (organophosphate:inorganic phosphate antiporter activity)	GO:0015315 (organophosphate:inorganic phosphate antiporter activity)	GO:0015315 (organophosphate:inorganic phosphate antiporter activity)
GO:0032555 (purine ribonucleotide binding)	GO:0032555 (purine ribonucleotide binding)	GO:0016814 (hydrolase activity acting on carbon-nitrogen (but not peptide) bonds in cyclic amidines)	GO:0016620 (oxidoreductase activity acting on the aldehyde or oxo group of donors NAD or NADP as acceptor)	GO:0016616 (oxidoreductase activity acting on the CH-OH group of donors NAD or NADP as acceptor)	GO:0016616 (oxidoreductase activity acting on the CH-OH group of donors NAD or NADP as acceptor)	GO:0016620 (oxidoreductase activity acting on the aldehyde or oxo group of donors NAD or NADP as acceptor)	GO:0016616 (oxidoreductase activity acting on the CH-OH group of donors NAD or NADP as acceptor)	GO:0016616 (oxidoreductase activity acting on the CH-OH group of donors NAD or NADP as acceptor)	GO:0016616 (oxidoreductase activity acting on the CH-OH group of donors NAD or NADP as acceptor)	GO:0016814 (hydrolase activity acting on carbon-nitrogen (but not peptide) bonds in cyclic amidines)	GO:0016814 (hydrolase activity acting on carbon-nitrogen (but not peptide) bonds in cyclic amidines)
GO:0033130 (acetylcholine receptor binding)	GO:0033130 (acetylcholine receptor binding)	GO:0032555 (purine ribonucleotide binding)	GO:0016709 (oxidoreductase activity)	GO:0016620 (oxidoreductase activity acting on the aldehyde or oxo group of donors NAD or NADP as acceptor)	GO:0016620 (oxidoreductase activity acting on the aldehyde or oxo group of donors NAD or NADP as acceptor)	GO:0016709 (oxidoreductase activity acting on paired donors)	GO:0016620 (oxidoreductase activity acting on the aldehyde or oxo group of donors NAD or NADP as acceptor)	GO:0016620 (oxidoreductase activity acting on the aldehyde or oxo group of donors NAD or NADP as acceptor)	GO:0016620 (oxidoreductase activity acting on the aldehyde or oxo group of donors NAD or NADP as acceptor)	GO:0032555 (purine ribonucleotide binding)	GO:0032555 (purine ribonucleotide binding)
GO:0034040 (lipid-transporting ATPase activity)	GO:0034040 (lipid-transporting ATPase activity)	GO:0033130 (acetylcholine receptor binding)	GO:0016776 (phosphotransferase activity)	GO:0016776 (phosphotransferase activity)	GO:0016776 (phosphotransferase activity phosphate group as acceptor)	GO:0016776 (phosphotransferase activity phosphate group as acceptor)	GO:0016776 (phosphotransferase activity phosphate group as acceptor)	GO:0016776 (phosphotransferase activity phosphate group as acceptor)	GO:0016776 (phosphotransferase activity phosphate group as acceptor)	GO:0034040 (lipid-transporting ATPase activity)	GO:0034040 (lipid-transporting ATPase activity)
GO:0035639 (purine ribonucleoside triphosphate binding)	GO:0035639 (purine ribonucleoside triphosphate binding)	GO:0034040 (lipid-transporting ATPase activity)	GO:0016814 (hydrolase activity)	GO:0016814 (hydrolase activity acting on carbon-nitrogen (but not peptide) bonds in cyclic amidines)	GO:0016814 (hydrolase activity acting on carbon-nitrogen (but not peptide) bonds in cyclic amidines)	GO:0016814 (hydrolase activity acting on carbon-nitrogen (but not peptide) bonds in cyclic amidines)	GO:0016814 (hydrolase activity acting on carbon-nitrogen (but not peptide) bonds in cyclic amidines)	GO:0016814 (hydrolase activity acting on carbon-nitrogen (but not peptide) bonds in cyclic amidines)	GO:0016814 (hydrolase activity acting on carbon-nitrogen (but not peptide) bonds in cyclic amidines)	GO:0035639 (purine ribonucleoside triphosphate binding)	GO:0035639 (purine ribonucleoside triphosphate binding)
GO:0042626 (ATPase activity coupled to transmembrane movement of substances)	GO:0042626 (ATPase activity coupled to transmembrane movement of substances)	GO:0035639 (purine ribonucleoside triphosphate binding)	GO:0032555 (purine ribonucleotide binding)	GO:0032555 (purine ribonucleotide binding)	GO:0032555 (purine ribonucleotide binding)	GO:0032555 (purine ribonucleotide binding)	GO:0032555 (purine ribonucleotide binding)	GO:0032555 (purine ribonucleotide binding)	GO:0032555 (purine ribonucleotide binding)	GO:0042626 (ATPase activity coupled to transmembrane movement of substances)	GO:0042626 (ATPase activity coupled to transmembrane movement of substances)
GO:0042803 (protein homodimerization activity)	GO:0042803 (protein homodimerization activity)	GO:0042626 (ATPase activity coupled to transmembrane movement of substances)	GO:0034040 (lipid-transporting ATPase activity)	GO:0034040 (lipid-transporting ATPase activity)	GO:0034040 (lipid-transporting ATPase activity)	GO:0034040 (lipid-transporting ATPase activity)	GO:0034040 (lipid-transporting ATPase activity)	GO:0034040 (lipid-transporting ATPase activity)	GO:0034040 (lipid-transporting ATPase activity)	GO:0042803 (protein homodimerization activity)	GO:0042803 (protein homodimerization activity)
GO:0050661 (NADP binding)	GO:0050661 (NADP binding)	GO:0042803 (protein homodimerization activity)	GO:0035639 (purine ribonucleoside triphosphate binding)	GO:0035639 (purine ribonucleoside triphosphate binding)	GO:0035639 (purine ribonucleoside triphosphate binding)	GO:0035639 (purine ribonucleoside triphosphate binding)	GO:0035639 (purine ribonucleoside triphosphate binding)	GO:0035639 (purine ribonucleoside triphosphate binding)	GO:0035639 (purine ribonucleoside triphosphate binding)
		GO:0050661 (NADP binding)	GO:0042626 (ATPase activity coupled to transmembrane movement of substances)	GO:0042626 (ATPase activity coupled to transmembrane movement of substances)	GO:0042626 (ATPase activity coupled to transmembrane movement of substances)	GO:0042626 (ATPase activity coupled to transmembrane movement of substances)	GO:0042626 (ATPase activity coupled to transmembrane movement of substances)	GO:0042626 (ATPase activity coupled to transmembrane movement of substances)	GO:0042626 (ATPase activity coupled to transmembrane movement of substances)
			GO:0042803 (protein homodimerization activity)	GO:0042803 (protein homodimerization activity)	GO:0042803 (protein homodimerization activity)	GO:0042803 (protein homodimerization activity)	GO:0042803 (protein homodimerization activity)	GO:0042803 (protein homodimerization activity)	GO:0042803 (protein homodimerization activity)
			GO:0050660 (flavin adenine dinucleotide binding)	GO:0050660 (flavin adenine dinucleotide binding)	GO:0050660 (flavin adenine dinucleotide binding)	GO:0050660 (flavin adenine dinucleotide binding)	GO:0050660 (flavin adenine dinucleotide binding)	GO:0050660 (flavin adenine dinucleotide binding)	GO:0050660 (flavin adenine dinucleotide binding)
			GO:0050661 (NADP binding)	GO:0050661 (NADP binding)	GO:0050661 (NADP binding)	GO:0050661 (NADP binding)	GO:0050661 (NADP binding)	GO:0050661 (NADP binding)	GO:0050661 (NADP binding)
			GO:0051287 (NAD binding)	GO:0051287 (NAD binding)	GO:0051287 (NAD binding)	GO:0051287 (NAD binding)	GO:0051287 (NAD binding)	GO:0051287 (NAD binding)	GO:0051287 (NAD binding)
GO:0005739 (mitochondrion)	GO:0005739 (mitochondrion)	GO:0005739 (mitochondrion)	GO:0005739 (mitochondrion)	GO:0005739 (mitochondrion)	GO:0005739 (mitochondrion)	GO:0005739 (mitochondrion)	GO:0005739 (mitochondrion)	GO:0005739 (mitochondrion)	GO:0005739 (mitochondrion)	GO:0005739 (mitochondrion)	GO:0005739 (mitochondrion)
GO:0005759 (mitochondrial matrix)	GO:0005759 (mitochondrial matrix)	GO:0005759 (mitochondrial matrix)	GO:0005759 (mitochondrial matrix)	GO:0005759 (mitochondrial matrix)	GO:0005759 (mitochondrial matrix)	GO:0005759 (mitochondrial matrix)	GO:0005759 (mitochondrial matrix)	GO:0005759 (mitochondrial matrix)	GO:0005759 (mitochondrial matrix)	GO:0043190 (ATP-binding cassette (ABC) transporter complex)	GO:0043190 (ATP-binding cassette (ABC) transporter complex)
GO:0005783 (endoplasmic reticulum)	GO:0005783 (endoplasmic reticulum)	GO:0005783 (endoplasmic reticulum)	GO:0005829 (cytosol)	GO:0005829 (cytosol)	GO:0005783 (endoplasmic reticulum)	GO:0005829 (cytosol)	GO:0005829 (cytosol)	GO:0005829 (cytosol)	GO:0005829 (cytosol)	GO:0070062 (extracellular exosome)	GO:0070062 (extracellular exosome)
GO:0005829 (cytosol)	GO:0005829 (cytosol)	GO:0005788 (endoplasmic reticulum lumen)	GO:0043190 (ATP-binding cassette (ABC) transporter complex)	GO:0043190 (ATP-binding cassette (ABC) transporter complex)	GO:0005829 (cytosol)	GO:0043190 (ATP-binding cassette (ABC) transporter complex)	GO:0043190 (ATP-binding cassette (ABC) transporter complex)	GO:0043190 (ATP-binding cassette (ABC) transporter complex)	GO:0043190 (ATP-binding cassette (ABC) transporter complex)
GO:0043190 (ATP-binding cassette (ABC) transporter complex)	GO:0043190 (ATP-binding cassette (ABC) transporter complex)	GO:0005829 (cytosol)	GO:0070062 (extracellular exosome)	GO:0070062 (extracellular exosome)	GO:0043190 (ATP-binding cassette (ABC) transporter complex)	GO:0070062 (extracellular exosome)	GO:0070062 (extracellular exosome)	GO:0070062 (extracellular exosome)	GO:0070062 (extracellular exosome)
GO:0070062 (extracellular exosome)	GO:0070062 (extracellular exosome)	GO:0043190 (ATP-binding cassette (ABC) transporter complex)			GO:0070062 (extracellular exosome)
		GO:0070062 (extracellular exosome)
